# Supplementary material for: Electroacupuncture promotes the repair of the damaged spinal cord in mice by mediating neurocan‐perineuronal net
Source: CNS Neurosci Ther. 2023 Nov 10;30(1):e14468. doi: 10.1111/cns.14468 (PMC10805400; doi:10.1111/cns.14468)
Supplement: Supplementary file 1 — Data S1. [file CNS-30-e14468-s001.zip]

Archive with 14 entries (14 files):
- Expression of GABAergIc synapse related genes.xlsx
- KEGG pathways involved in cross-overlapping genes.xlsx
- SCI+ChABC SCI+Veh expressed the KEGG pathway involved in down-regulated genes.xls
- SCI+ChABC SCI+Veh expressed the KEGG pathway involved in down-regulated genes.xlsx
- SCI+ChABC SCI+Veh expressed the KEGG pathway involved in up-regulated genes.xls
- SCI+ChABC SCI+Veh expressed the KEGG pathway involved in up-regulated genes.xlsx
- sham+ChABCsham+Veh  expressed up-regulated genes involved in the KEGG pathway.xls
- sham+ChABCsham+Veh  expressed up-regulated genes involved in the KEGG pathway.xlsx
- sham+ChABCsham+Veh expressed down-regulated genes involved in the KEGG pathway.xls
- sham+ChABCsham+Veh expressed down-regulated genes involved in the KEGG pathway.xlsx
- Supplementary documents.pdf
- supplementary tables:Expression of GABAergic synapse related genes.xls
- supplementary table:The expression levels of PNN core proteoglycan gene in the injury epicenter .xls
- The expression levels of PNN core proteoglycan gene in the injury epicenter.xlsx
