# Supplementary material for: Electroacupuncture promotes the repair of the damaged spinal cord in mice by mediating neurocan‐perineuronal net
Source: CNS Neurosci Ther. 2023 Nov 10;30(1):e14468. doi: 10.1111/cns.14468 (PMC10805400; doi:10.1111/cns.14468)
Supplement: Supplementary file 1 — Data S1. [file CNS-30-e14468-s001.zip › Expression of GABAergIc synapse related genes.xlsx]

## Sheet: Sheet1
Gene ID	Gene Symbol	log2 (SCI+Veh / sham+Veh)	log2(sham+ChABC / sham+Veh)	log2 (SCI+ChABC / SCI+Veh)	Pvalue (SCI+Veh / sham+Veh)	Pvalue(sham+ChABC / sham+Veh)	Pvalue (SCI+ChABC / SCI+Veh)	Qvalue (SCI+Veh / sham+Veh)	Qvalue (sham+ChABC / sham+Veh)	Qvalue (SCI+ChABC / SCI+Veh)
110886	'Gabra5'	-3.97632	-0.866175	2.206	2.48e-41	3.88e-05	3.57e-15	6.5e-40	0.000226	3.49e-13
11515	'Adcy9'	-1.36948	-0.575648	0.447136	1.28e-21	0.000111	0.000351	9.9e-21	0.000558	0.00164885
14394	'Gabra1'	-3.3654	-0.931766	1.97835	3.48e-27	1.29e-06	2.26e-08	3.81e-26	1.23e-05	3.29e-07
14396	'Gabra3'	-2.60457	-0.916007	1.16938	2.51e-34	1.29e-06	1.83e-09	4.38e-33	1.23e-05	3.49e-08
14401	'Gabrb2'	-3.52946	-0.981665	1.84862	5.29e-23	8.77e-06	4.17e-07	4.42e-22	6.42e-05	4.34e-06
14402	'Gabrb3'	-2.53437	-0.742104	1.24933	1.97e-29	2.66e-06	5.96e-11	2.49e-28	2.31e-05	1.67e-09
14406	'Gabrg2'	-3.71586	-0.922402	2.24987	9.88e-11	1.66e-05	7.51e-10	3.89e-10	0.00011	1.59e-08
14407	'Gabrg3'	-2.34226	-0.725113	1.02317	2.04e-25	0.000718	9.18e-06	1.98e-24	0.00275257	6.73e-05
14409	'Gabrr2'	-1.02877	-1.74643	0.713114	0.0588973	0.0047827	0.159287	0.0941268	0.0142384	0.287151
14415	'Gad1'	-3.38631	-0.908952	1.92002	1.49e-40	5.16e-06	1.71e-18	3.72e-39	4.07e-05	3.95e-16
14417	'Gad2'	-3.37423	-0.938741	1.92091	4.17e-28	7.18e-06	4.22e-13	4.88e-27	5.41e-05	2.27e-11
14660	'Gls'	-1.24102	-0.580273	0.526579	1.76e-13	1.3e-06	0.000177	8.36e-13	1.25e-05	0.000912
14677	'Gnai1'	-1.81575	-0.730277	0.732618	2.02e-58	7.49e-09	4.02e-10	1.07e-56	1.24e-07	9.29e-09
14697	'Gnb5'	-1.34493	-0.514469	0.63313	3.48e-18	0.000267	1.01e-09	2.21e-17	0.0011747	2.06e-08
14704	'Gng3'	-2.72481	-0.690176	1.48476	4.43e-28	5.96e-11	2.01e-11	5.16e-27	1.44e-09	6.51e-10
14709	'Gng8'	-0.854874	-0.576579	0.358088	0.000293	0.00107461	0.0548416	0.000655	0.00389359	0.121517
15114	'Hap1'	-2.70037	-0.556918	1.58494	2.36e-29	0.00594605	5.14e-15	2.98e-28	0.0172115	4.87e-13
16522	'Kcnj6'	-3.43062	-0.815211	1.94268	6.99e-67	6.07e-06	2.11e-41	4.96e-65	4.68e-05	2e-37
18195	'Nsf'	-2.85223	-0.783609	1.50955	6.73e-45	5.87e-07	4.07e-17	2.06e-43	6.17e-06	7.13e-15
18747	'Prkaca'	-1.46879	-0.55199	0.747497	8.17e-37	6.51e-06	1.31e-09	1.64e-35	4.98e-05	2.63e-08
18749	'Prkacb'	-1.25517	-0.579703	0.550581	5.42e-29	8.35e-07	7.23e-07	6.69e-28	8.43e-06	7.07e-06
18752	'Prkcg'	-2.39381	-0.857119	1.21103	5.07e-25	3.7e-06	1.16e-09	4.8e-24	3.07e-05	2.36e-08
19293	'Pvalb'	-1.82427	-0.809468	0.269201	0.00246852	6.89e-05	0.49368	0.00493017	0.000368	0.668103
216456	'Gls2'	-3.43302	-0.878398	2.05696	2.61e-24	1.04e-06	5.2e-11	2.37e-23	1.02e-05	1.49e-09
22348	'Slc32a1'	-3.23564	-0.748822	1.77366	5.96e-32	2.16e-05	8.54e-13	8.83e-31	0.000137	4.18e-11
232333	'Slc6a1'	-1.69631	-0.710061	0.891677	1.37e-21	1.33e-07	3.51e-09	1.06e-20	1.64e-06	6.18e-08
242425	'Gabbr2'	-3.55187	-0.816726	2.06837	2.32e-30	1.17e-05	6.92e-14	3.12e-29	8.19e-05	4.77e-12
243616	'Slc6a11'	-2.81883	-0.922336	1.60797	1.08e-24	3.16e-09	2.69e-10	1.01e-23	5.59e-08	6.45e-09
432530	'Adcy1'	-2.27485	-0.664129	1.13398	5.58e-26	4.74e-05	1.56e-11	5.64e-25	0.000268	5.24e-10
54393	'Gabbr1'	-1.59561	-0.541294	0.931729	3.38e-20	4.84e-06	6.78e-09	2.41e-19	3.85e-05	1.14e-07
57138	'Slc12a5'	-3.40906	-0.721078	2.06228	1.73e-12	4.12e-05	5.57e-13	7.72e-12	0.000238	2.87e-11
57249	'Gabrq'	-3.49169	-1.08372	1.78265	2.81e-34	4.71e-08	2.07e-07	4.89e-33	6.54e-07	2.3e-06
57436	'Gabarapl1'	-1.30586	-0.57675	0.558883	1.55e-29	2.01e-05	7.99e-08	1.99e-28	0.000129	9.9e-07
64337	'Gng13'	-3.56727	-0.651896	1.99529	6.65e-29	0.00219822	2.49e-13	8.16e-28	0.00724092	1.43e-11
93739	'Gabarapl2'	-1.11696	-0.657189	0.489414	2.65e-25	5.56e-08	2.69e-09	2.55e-24	7.56e-07	4.89e-08
