# Supplementary material for: Electroacupuncture promotes the repair of the damaged spinal cord in mice by mediating neurocan‐perineuronal net
Source: CNS Neurosci Ther. 2023 Nov 10;30(1):e14468. doi: 10.1111/cns.14468 (PMC10805400; doi:10.1111/cns.14468)
Supplement: Supplementary file 1 — Data S1. [file CNS-30-e14468-s001.zip › KEGG pathways involved in cross-overlapping genes.xlsx]

## Sheet: Sheet1
KEGG Pathway Term ID	KEGG Pathway Term Desc	KEGG Pathway Term Level1	KEGG Pathway Term Level2	Term Candidate Gene Num	Total Candidate Gene Num	Term Gene Num	Total Gene Num	Rich Ratio	P value	Q value
4080	Neuroactive ligand-receptor interaction	Environmental Information Processing	Signaling molecules and interaction	87	482	376	8767	0.231383	1.38e-32	4.08e-30
4724	Glutamatergic synapse	Organismal Systems	Nervous system	36	482	113	8767	0.318584	1.01e-18	1.48e-16
5033	Nicotine addiction	Human Diseases	Substance dependence	22	482	40	8767	0.55	5.44e-18	5.35e-16
4727	GABAergic synapse	Organismal Systems	Nervous system	30	482	89	8767	0.337079	1.45e-16	1.07e-14
4713	Circadian entrainment	Organismal Systems	Environmental adaptation	31	482	98	8767	0.316327	3.49e-16	2.02e-14
4020	Calcium signaling pathway	Environmental Information Processing	Signal transduction	49	482	240	8767	0.204167	4.11e-16	2.02e-14
4728	Dopaminergic synapse	Organismal Systems	Nervous system	34	482	135	8767	0.251852	2.59e-14	1.09e-12
4723	Retrograde endocannabinoid signaling	Organismal Systems	Nervous system	34	482	141	8767	0.241135	1.03e-13	3.8e-12
4024	cAMP signaling pathway	Environmental Information Processing	Signal transduction	43	482	220	8767	0.195455	1.45e-13	4.77e-12
5031	Amphetamine addiction	Human Diseases	Substance dependence	23	482	69	8767	0.333333	7.15e-13	2.11e-11
4921	Oxytocin signaling pathway	Organismal Systems	Endocrine system	33	482	153	8767	0.215686	6.71e-12	1.8e-10
4721	Synaptic vesicle cycle	Organismal Systems	Nervous system	23	482	77	8767	0.298701	9.57e-12	2.35e-10
5030	Cocaine addiction	Human Diseases	Substance dependence	18	482	48	8767	0.375	2.42e-11	5.5e-10
5032	Morphine addiction	Human Diseases	Substance dependence	24	482	91	8767	0.263736	6.3e-11	1.33e-09
4911	Insulin secretion	Organismal Systems	Endocrine system	23	482	86	8767	0.267442	1.17e-10	2.3e-09
4725	Cholinergic synapse	Organismal Systems	Nervous system	26	482	112	8767	0.232143	2.19e-10	3.88e-09
4720	Long-term potentiation	Organismal Systems	Nervous system	20	482	67	8767	0.298507	2.24e-10	3.88e-09
4261	Adrenergic signaling in cardiomyocytes	Organismal Systems	Circulatory system	29	482	152	8767	0.190789	2.79e-09	4.57e-08
4970	Salivary secretion	Organismal Systems	Digestive system	21	482	86	8767	0.244186	4.63e-09	7.19e-08
4726	Serotonergic synapse	Organismal Systems	Nervous system	26	482	131	8767	0.198473	7.9e-09	1.17e-07
4361	Axon regeneration	Organismal Systems	Development and regeneration	20	482	92	8767	0.217391	8.89e-08	1.19e-06
4742	Taste transduction	Organismal Systems	Sensory system	20	482	92	8767	0.217391	8.89e-08	1.19e-06
4971	Gastric acid secretion	Organismal Systems	Digestive system	17	482	75	8767	0.226667	4.41e-07	5.65e-06
4925	Aldosterone synthesis and secretion	Organismal Systems	Endocrine system	19	482	102	8767	0.186275	2.3e-06	2.83e-05
4010	MAPK signaling pathway	Environmental Information Processing	Signal transduction	36	482	294	8767	0.122449	4.55e-06	5.36e-05
4929	GnRH secretion	Organismal Systems	Endocrine system	14	482	63	8767	0.222222	5.91e-06	6.71e-05
4540	Gap junction	Cellular Processes	Cellular community - eukaryotes	16	482	86	8767	0.186047	1.47e-05	0.000161
4730	Long-term depression	Organismal Systems	Nervous system	13	482	60	8767	0.216667	1.71e-05	0.00018
4961	Endocrine and other factor-regulated calcium reabsorption	Organismal Systems	Excretory system	13	482	61	8767	0.213115	2.06e-05	0.00021
5017	Spinocerebellar ataxia	Human Diseases	Neurodegenerative disease	21	482	141	8767	0.148936	2.64e-05	0.000259
4260	Cardiac muscle contraction	Organismal Systems	Circulatory system	15	482	83	8767	0.180723	3.88e-05	0.000369
4360	Axon guidance	Organismal Systems	Development and regeneration	24	482	181	8767	0.132597	5.08e-05	0.000468
4750	Inflammatory mediator regulation of TRP channels	Organismal Systems	Sensory system	19	482	127	8767	0.149606	5.96e-05	0.000533
4022	cGMP-PKG signaling pathway	Environmental Information Processing	Signal transduction	23	482	173	8767	0.132948	6.96e-05	0.000604
4014	Ras signaling pathway	Environmental Information Processing	Signal transduction	27	482	231	8767	0.116883	0.000159	0.00134161
4371	Apelin signaling pathway	Environmental Information Processing	Signal transduction	19	482	137	8767	0.138686	0.000168	0.00137751
5022	Pathways of neurodegeneration - multiple diseases	Human Diseases	Neurodegenerative disease	43	482	458	8767	0.0938865	0.000362	0.00288612
100	Steroid biosynthesis	Metabolism	Lipid metabolism	6	482	20	8767	0.3	0.000535	0.00415592
5414	Dilated cardiomyopathy	Human Diseases	Cardiovascular disease	14	482	94	8767	0.148936	0.000575	0.00424337
4935	Growth hormone synthesis, secretion and action	Organismal Systems	Endocrine system	16	482	116	8767	0.137931	0.000575	0.00424337
4012	ErbB signaling pathway	Environmental Information Processing	Signal transduction	13	482	84	8767	0.154762	0.000617	0.0044395
4924	Renin secretion	Organismal Systems	Endocrine system	12	482	76	8767	0.157895	0.000825	0.00579319
4930	Type II diabetes mellitus	Human Diseases	Endocrine and metabolic disease	9	482	48	8767	0.1875	0.00104525	0.00716583
250	Alanine, aspartate and glutamate metabolism	Metabolism	Amino acid metabolism	8	482	39	8767	0.205128	0.0010688	0.00716583
4912	GnRH signaling pathway	Organismal Systems	Endocrine system	13	482	90	8767	0.144444	0.0011996	0.00786403
4072	Phospholipase D signaling pathway	Environmental Information Processing	Signal transduction	18	482	149	8767	0.120805	0.00132148	0.00847468
5034	Alcoholism	Human Diseases	Substance dependence	22	482	205	8767	0.107317	0.00196173	0.012313
4070	Phosphatidylinositol signaling system	Environmental Information Processing	Signal transduction	13	482	96	8767	0.135417	0.00218276	0.0134149
564	Glycerophospholipid metabolism	Metabolism	Lipid metabolism	13	482	97	8767	0.134021	0.00239781	0.0144358
4114	Oocyte meiosis	Cellular Processes	Cell growth and death	15	482	121	8767	0.123967	0.00252243	0.0148824
470	D-Amino acid metabolism	Metabolism	Metabolism of other amino acids	3	482	6	8767	0.5	0.00291528	0.0168629
5412	Arrhythmogenic right ventricular cardiomyopathy	Human Diseases	Cardiovascular disease	11	482	77	8767	0.142857	0.00306206	0.0173713
4926	Relaxin signaling pathway	Organismal Systems	Endocrine system	15	482	129	8767	0.116279	0.00467439	0.0260178
4745	Phototransduction - fly	Organismal Systems	Sensory system	6	482	30	8767	0.2	0.00513706	0.0280636
5012	Parkinson disease	Human Diseases	Neurodegenerative disease	24	482	251	8767	0.0956175	0.00566354	0.0303772
4964	Proximal tubule bicarbonate reclamation	Organismal Systems	Excretory system	5	482	22	8767	0.227273	0.00594169	0.0313
534	Glycosaminoglycan biosynthesis - heparan sulfate / heparin	Metabolism	Glycan biosynthesis and metabolism	5	482	24	8767	0.208333	0.00875972	0.0445462
4978	Mineral absorption	Organismal Systems	Digestive system	8	482	54	8767	0.148148	0.00878956	0.0445462
4972	Pancreatic secretion	Organismal Systems	Digestive system	13	482	113	8767	0.115044	0.00890925	0.0445462
4962	Vasopressin-regulated water reabsorption	Organismal Systems	Excretory system	7	482	44	8767	0.159091	0.00948381	0.0466287
5410	Hypertrophic cardiomyopathy	Human Diseases	Cardiovascular disease	11	482	91	8767	0.120879	0.0108975	0.0527008
4270	Vascular smooth muscle contraction	Organismal Systems	Circulatory system	15	482	143	8767	0.104895	0.0118565	0.0564141
5020	Prion disease	Human Diseases	Neurodegenerative disease	23	482	255	8767	0.0901961	0.0130565	0.0611374
4015	Rap1 signaling pathway	Environmental Information Processing	Signal transduction	20	482	214	8767	0.0934579	0.0139101	0.0641169
4915	Estrogen signaling pathway	Organismal Systems	Endocrine system	14	482	134	8767	0.104478	0.0152457	0.0691918
5231	Choline metabolism in cancer	Human Diseases	Cancer: overview	11	482	98	8767	0.112245	0.0183261	0.081912
4918	Thyroid hormone synthesis	Organismal Systems	Endocrine system	9	482	74	8767	0.121622	0.0195646	0.0861428
220	Arginine biosynthesis	Metabolism	Amino acid metabolism	4	482	20	8767	0.2	0.0216484	0.0939157
514	Other types of O-glycan biosynthesis	Metabolism	Glycan biosynthesis and metabolism	6	482	43	8767	0.139535	0.0289597	0.120968
512	Mucin type O-glycan biosynthesis	Metabolism	Glycan biosynthesis and metabolism	5	482	32	8767	0.15625	0.0289743	0.120968
4914	Progesterone-mediated oocyte maturation	Organismal Systems	Endocrine system	10	482	92	8767	0.108696	0.0291143	0.120968
5010	Alzheimer disease	Human Diseases	Neurodegenerative disease	29	482	370	8767	0.0783784	0.0334423	0.13702
515	Mannose type O-glycan biosynthesis	Metabolism	Glycan biosynthesis and metabolism	4	482	23	8767	0.173913	0.0347673	0.140498
4530	Tight junction	Cellular Processes	Cellular community - eukaryotes	15	482	165	8767	0.0909091	0.0377431	0.150462
4071	Sphingolipid signaling pathway	Environmental Information Processing	Signal transduction	12	482	124	8767	0.0967742	0.03967	0.156035
4310	Wnt signaling pathway	Environmental Information Processing	Signal transduction	15	482	169	8767	0.0887574	0.0450822	0.17499
4916	Melanogenesis	Organismal Systems	Endocrine system	10	482	100	8767	0.1	0.0475984	0.182357
601	Glycosphingolipid biosynthesis - lacto and neolacto series	Metabolism	Glycan biosynthesis and metabolism	4	482	26	8767	0.153846	0.0516252	0.195249
1212	Fatty acid metabolism	Metabolism	Global and overview maps	7	482	62	8767	0.112903	0.0525787	0.196338
603	Glycosphingolipid biosynthesis - globo and isoglobo series	Metabolism	Glycan biosynthesis and metabolism	3	482	16	8767	0.1875	0.0542062	0.199885
311	Penicillin and cephalosporin biosynthesis	Metabolism	Biosynthesis of other secondary metabolites	1	482	1	8767	1	0.0549789	0.200232
4922	Glucagon signaling pathway	Organismal Systems	Endocrine system	10	482	104	8767	0.0961538	0.0592822	0.213271
650	Butanoate metabolism	Metabolism	Carbohydrate metabolism	4	482	28	8767	0.142857	0.0649365	0.227357
4666	Fc gamma R-mediated phagocytosis	Organismal Systems	Immune system	9	482	92	8767	0.0978261	0.0653209	0.227357
5207	Chemical carcinogenesis - receptor activation	Human Diseases	Cancer: overview	17	482	208	8767	0.0817308	0.0655097	0.227357
4722	Neurotrophin signaling pathway	Organismal Systems	Nervous system	11	482	121	8767	0.0909091	0.068623	0.235393
62	Fatty acid elongation	Metabolism	Lipid metabolism	4	482	29	8767	0.137931	0.0721999	0.244816
5120	Epithelial cell signaling in Helicobacter pylori infection	Human Diseases	Infectious disease: bacterial	7	482	69	8767	0.101449	0.0836351	0.280368
620	Pyruvate metabolism	Metabolism	Carbohydrate metabolism	5	482	44	8767	0.113636	0.0920182	0.305004
4920	Adipocytokine signaling pathway	Organismal Systems	Endocrine system	7	482	71	8767	0.0985915	0.0940964	0.308427
4215	Apoptosis - multiple species	Cellular Processes	Cell growth and death	4	482	32	8767	0.125	0.0963201	0.312246
4927	Cortisol synthesis and secretion	Organismal Systems	Endocrine system	7	482	72	8767	0.0972222	0.0995882	0.319332
5214	Glioma	Human Diseases	Cancer: specific types	7	482	74	8767	0.0945946	0.111086	0.351023
5142	Chagas disease	Human Diseases	Infectious disease: parasitic	9	482	103	8767	0.0873786	0.112631	0.351023
4624	Toll and Imd signaling pathway	Organismal Systems	Immune system	5	482	47	8767	0.106383	0.114074	0.351023
1040	Biosynthesis of unsaturated fatty acids	Metabolism	Lipid metabolism	4	482	34	8767	0.117647	0.114231	0.351023
4341	Hedgehog signaling pathway - fly	Environmental Information Processing	Signal transduction	4	482	35	8767	0.114286	0.123697	0.376191
4910	Insulin signaling pathway	Organismal Systems	Endocrine system	11	482	139	8767	0.0791367	0.142458	0.428828
4611	Platelet activation	Organismal Systems	Immune system	10	482	124	8767	0.0806452	0.143961	0.428974
4931	Insulin resistance	Human Diseases	Endocrine and metabolic disease	9	482	110	8767	0.0818182	0.150527	0.444055
5132	Salmonella infection	Human Diseases	Infectious disease: bacterial	18	482	252	8767	0.0714286	0.153176	0.447394
430	Taurine and hypotaurine metabolism	Metabolism	Metabolism of other amino acids	2	482	13	8767	0.153846	0.157857	0.456546
5170	Human immunodeficiency virus 1 infection	Human Diseases	Infectious disease: viral	17	482	238	8767	0.0714286	0.16156	0.462722
5016	Huntington disease	Human Diseases	Neurodegenerative disease	20	482	289	8767	0.0692042	0.170322	0.479698
5014	Amyotrophic lateral sclerosis	Human Diseases	Neurodegenerative disease	24	482	355	8767	0.0676056	0.17074	0.479698
330	Arginine and proline metabolism	Metabolism	Amino acid metabolism	5	482	54	8767	0.0925926	0.17401	0.484272
4934	Cushing syndrome	Human Diseases	Endocrine and metabolic disease	12	482	162	8767	0.0740741	0.180401	0.497368
4744	Phototransduction	Organismal Systems	Sensory system	3	482	27	8767	0.111111	0.183254	0.500554
4923	Regulation of lipolysis in adipocytes	Organismal Systems	Endocrine system	5	482	56	8767	0.0892857	0.193005	0.522352
230	Purine metabolism	Metabolism	Nucleotide metabolism	10	482	133	8767	0.075188	0.195702	0.524837
4013	MAPK signaling pathway - fly	Environmental Information Processing	Signal transduction	7	482	87	8767	0.0804598	0.201062	0.534354
4660	T cell receptor signaling pathway	Organismal Systems	Immune system	8	482	103	8767	0.0776699	0.205013	0.53999
4340	Hedgehog signaling pathway	Environmental Information Processing	Signal transduction	5	482	58	8767	0.0862069	0.212688	0.555248
1200	Carbon metabolism	Metabolism	Global and overview maps	9	482	121	8767	0.0743802	0.220859	0.57152
910	Nitrogen metabolism	Metabolism	Energy metabolism	2	482	17	8767	0.117647	0.239378	0.603584
4140	Autophagy - animal	Cellular Processes	Transport and catabolism	10	482	140	8767	0.0714286	0.240782	0.603584
630	Glyoxylate and dicarboxylate metabolism	Metabolism	Carbohydrate metabolism	3	482	31	8767	0.0967742	0.241433	0.603584
640	Propanoate metabolism	Metabolism	Carbohydrate metabolism	3	482	31	8767	0.0967742	0.241433	0.603584
5133	Pertussis	Human Diseases	Infectious disease: bacterial	6	482	77	8767	0.0779221	0.248055	0.614927
561	Glycerolipid metabolism	Metabolism	Lipid metabolism	5	482	62	8767	0.0806452	0.253785	0.623889
20	Citrate cycle (TCA cycle)	Metabolism	Carbohydrate metabolism	3	482	32	8767	0.09375	0.256445	0.624813
4212	Longevity regulating pathway - worm	Organismal Systems	Aging	7	482	94	8767	0.0744681	0.258397	0.624813
4913	Ovarian steroidogenesis	Organismal Systems	Endocrine system	5	482	63	8767	0.0793651	0.264358	0.63403
4973	Carbohydrate digestion and absorption	Organismal Systems	Digestive system	4	482	48	8767	0.0833333	0.269917	0.638956
4130	SNARE interactions in vesicular transport	Genetic Information Processing	Folding, sorting and degradation	3	482	33	8767	0.0909091	0.271579	0.638956
4625	C-type lectin receptor signaling pathway	Organismal Systems	Immune system	8	482	112	8767	0.0714286	0.273713	0.638956
5418	Fluid shear stress and atherosclerosis	Human Diseases	Cardiovascular disease	10	482	145	8767	0.0689655	0.275076	0.638956
61	Fatty acid biosynthesis	Metabolism	Lipid metabolism	2	482	19	8767	0.105263	0.281015	0.647651
440	Phosphonate and phosphinate metabolism	Metabolism	Metabolism of other amino acids	1	482	6	8767	0.166667	0.287794	0.658133
2010	ABC transporters	Environmental Information Processing	Membrane transport	4	482	50	8767	0.08	0.294867	0.667968
4664	Fc epsilon RI signaling pathway	Organismal Systems	Immune system	5	482	66	8767	0.0757576	0.296623	0.667968
4144	Endocytosis	Cellular Processes	Transport and catabolism	17	482	270	8767	0.062963	0.315973	0.703747
4137	Mitophagy - animal	Cellular Processes	Transport and catabolism	5	482	68	8767	0.0735294	0.318484	0.703747
5110	Vibrio cholerae infection	Human Diseases	Infectious disease: bacterial	4	482	52	8767	0.0769231	0.320092	0.703747
360	Phenylalanine metabolism	Metabolism	Amino acid metabolism	2	482	21	8767	0.0952381	0.322462	0.703747
4810	Regulation of actin cytoskeleton	Cellular Processes	Cell motility	14	482	220	8767	0.0636364	0.324439	0.703747
4391	Hippo signaling pathway - fly	Environmental Information Processing	Signal transduction	5	482	69	8767	0.0724638	0.329489	0.709484
270	Cysteine and methionine metabolism	Metabolism	Amino acid metabolism	4	482	53	8767	0.0754717	0.332769	0.711354
4919	Thyroid hormone signaling pathway	Organismal Systems	Endocrine system	8	482	120	8767	0.0666667	0.339324	0.715515
4514	Cell adhesion molecules	Environmental Information Processing	Signaling molecules and interaction	11	482	171	8767	0.0643275	0.339566	0.715515
4960	Aldosterone-regulated sodium reabsorption	Organismal Systems	Excretory system	3	482	38	8767	0.0789474	0.348094	0.728281
480	Glutathione metabolism	Metabolism	Metabolism of other amino acids	5	482	72	8767	0.0694444	0.362686	0.736606
562	Inositol phosphate metabolism	Metabolism	Carbohydrate metabolism	5	482	72	8767	0.0694444	0.362686	0.736606
900	Terpenoid backbone biosynthesis	Metabolism	Metabolism of terpenoids and polyketides	2	482	23	8767	0.0869565	0.363285	0.736606
5143	African trypanosomiasis	Human Diseases	Infectious disease: parasitic	3	482	39	8767	0.0769231	0.363384	0.736606
3320	PPAR signaling pathway	Organismal Systems	Endocrine system	6	482	89	8767	0.0674157	0.364557	0.736606
4211	Longevity regulating pathway	Organismal Systems	Aging	6	482	90	8767	0.0666667	0.374524	0.751596
350	Tyrosine metabolism	Metabolism	Amino acid metabolism	3	482	40	8767	0.075	0.378616	0.754675
4928	Parathyroid hormone synthesis, secretion and action	Organismal Systems	Endocrine system	7	482	108	8767	0.0648148	0.383242	0.756918
4917	Prolactin signaling pathway	Organismal Systems	Endocrine system	5	482	74	8767	0.0675676	0.384874	0.756918
4370	VEGF signaling pathway	Environmental Information Processing	Signal transduction	4	482	58	8767	0.0689655	0.396232	0.769327
400	Phenylalanine, tyrosine and tryptophan biosynthesis	Metabolism	Amino acid metabolism	1	482	9	8767	0.111111	0.399007	0.769327
750	Vitamin B6 metabolism	Metabolism	Metabolism of cofactors and vitamins	1	482	9	8767	0.111111	0.399007	0.769327
4320	Dorso-ventral axis formation	Organismal Systems	Development and regeneration	2	482	25	8767	0.08	0.403143	0.769745
1522	Endocrine resistance	Human Diseases	Drug resistance: antineoplastic	6	482	93	8767	0.0645161	0.404442	0.769745
790	Folate biosynthesis	Metabolism	Metabolism of cofactors and vitamins	2	482	26	8767	0.0769231	0.422627	0.799198
1230	Biosynthesis of amino acids	Metabolism	Global and overview maps	5	482	79	8767	0.0632911	0.440031	0.819648
4392	Hippo signaling pathway - multiple species	Environmental Information Processing	Signal transduction	2	482	27	8767	0.0740741	0.441776	0.819648
4966	Collecting duct acid secretion	Organismal Systems	Excretory system	2	482	27	8767	0.0740741	0.441776	0.819648
4213	Longevity regulating pathway - multiple species	Organismal Systems	Aging	4	482	62	8767	0.0645161	0.44633	0.82292
5135	Yersinia infection	Human Diseases	Infectious disease: bacterial	8	482	134	8767	0.0597015	0.457706	0.838653
4976	Bile secretion	Organismal Systems	Digestive system	6	482	99	8767	0.0606061	0.463806	0.844584
4062	Chemokine signaling pathway	Organismal Systems	Immune system	11	482	191	8767	0.0575916	0.481749	0.869327
4933	AGE-RAGE signaling pathway in diabetic complications	Human Diseases	Endocrine and metabolic disease	6	482	101	8767	0.0594059	0.483287	0.869327
10	Glycolysis / Gluconeogenesis	Metabolism	Carbohydrate metabolism	4	482	67	8767	0.0597015	0.506984	0.906426
4940	Type I diabetes mellitus	Human Diseases	Endocrine and metabolic disease	4	482	68	8767	0.0588235	0.518765	0.906929
510	N-Glycan biosynthesis	Metabolism	Glycan biosynthesis and metabolism	3	482	50	8767	0.06	0.523908	0.906929
4214	Apoptosis - fly	Cellular Processes	Cell growth and death	3	482	50	8767	0.06	0.523908	0.906929
5417	Lipid and atherosclerosis	Human Diseases	Cardiovascular disease	12	482	216	8767	0.0555556	0.528171	0.906929
5230	Central carbon metabolism in cancer	Human Diseases	Cancer: overview	4	482	69	8767	0.057971	0.530413	0.906929
5146	Amoebiasis	Human Diseases	Infectious disease: parasitic	6	482	106	8767	0.0566038	0.530941	0.906929
410	beta-Alanine metabolism	Metabolism	Metabolism of other amino acids	2	482	32	8767	0.0625	0.53186	0.906929
4136	Autophagy - other	Cellular Processes	Transport and catabolism	2	482	32	8767	0.0625	0.53186	0.906929
4658	Th1 and Th2 cell differentiation	Organismal Systems	Immune system	5	482	88	8767	0.0568182	0.535693	0.908215
30	Pentose phosphate pathway	Metabolism	Carbohydrate metabolism	2	482	33	8767	0.0606061	0.548652	0.912748
4974	Protein digestion and absorption	Organismal Systems	Digestive system	6	482	108	8767	0.0555556	0.549494	0.912748
71	Fatty acid degradation	Metabolism	Lipid metabolism	3	482	52	8767	0.0576923	0.550743	0.912748
380	Tryptophan metabolism	Metabolism	Amino acid metabolism	3	482	52	8767	0.0576923	0.550743	0.912748
604	Glycosphingolipid biosynthesis - ganglio series	Metabolism	Glycan biosynthesis and metabolism	1	482	15	8767	0.0666667	0.572122	0.937645
730	Thiamine metabolism	Metabolism	Metabolism of cofactors and vitamins	1	482	15	8767	0.0666667	0.572122	0.937645
5200	Pathways in cancer	Human Diseases	Cancer: overview	29	482	542	8767	0.0535055	0.590426	0.962296
51	Fructose and mannose metabolism	Metabolism	Carbohydrate metabolism	2	482	36	8767	0.0555556	0.596454	0.966779
4066	HIF-1 signaling pathway	Environmental Information Processing	Signal transduction	6	482	114	8767	0.0526316	0.603037	0.972109
5100	Bacterial invasion of epithelial cells	Human Diseases	Infectious disease: bacterial	4	482	76	8767	0.0526316	0.607742	0.97437
120	Primary bile acid biosynthesis	Metabolism	Lipid metabolism	1	482	18	8767	0.0555556	0.639001	1
5163	Human cytomegalovirus infection	Human Diseases	Infectious disease: viral	13	482	254	8767	0.0511811	0.646431	1
4216	Ferroptosis	Cellular Processes	Cell growth and death	2	482	40	8767	0.05	0.654136	1
4714	Thermogenesis	Organismal Systems	Environmental adaptation	11	482	218	8767	0.0504587	0.659786	1
5152	Tuberculosis	Human Diseases	Infectious disease: bacterial	9	482	180	8767	0.05	0.663808	1
1210	2-Oxocarboxylic acid metabolism	Metabolism	Global and overview maps	1	482	20	8767	0.05	0.677684	1
4975	Fat digestion and absorption	Organismal Systems	Digestive system	2	482	42	8767	0.047619	0.680421	1
5167	Kaposi sarcoma-associated herpesvirus infection	Human Diseases	Infectious disease: viral	11	482	222	8767	0.0495495	0.683112	1
4380	Osteoclast differentiation	Organismal Systems	Development and regeneration	6	482	124	8767	0.0483871	0.684005	1
5130	Pathogenic Escherichia coli infection	Human Diseases	Infectious disease: bacterial	10	482	203	8767	0.0492611	0.685789	1
4659	Th17 cell differentiation	Organismal Systems	Immune system	5	482	105	8767	0.047619	0.692127	1
531	Glycosaminoglycan degradation	Metabolism	Glycan biosynthesis and metabolism	1	482	21	8767	0.047619	0.695445	1
770	Pantothenate and CoA biosynthesis	Metabolism	Metabolism of cofactors and vitamins	1	482	21	8767	0.047619	0.695445	1
4146	Peroxisome	Cellular Processes	Transport and catabolism	4	482	86	8767	0.0465116	0.703653	1
5211	Renal cell carcinoma	Human Diseases	Cancer: specific types	3	482	68	8767	0.0441176	0.730297	1
4068	FoxO signaling pathway	Environmental Information Processing	Signal transduction	6	482	131	8767	0.0458015	0.733842	1
565	Ether lipid metabolism	Metabolism	Lipid metabolism	2	482	47	8767	0.0425532	0.739019	1
592	alpha-Linolenic acid metabolism	Metabolism	Lipid metabolism	1	482	24	8767	0.0416667	0.743079	1
4977	Vitamin digestion and absorption	Organismal Systems	Digestive system	1	482	24	8767	0.0416667	0.743079	1
4622	RIG-I-like receptor signaling pathway	Organismal Systems	Immune system	3	482	70	8767	0.0428571	0.748224	1
980	Metabolism of xenobiotics by cytochrome P450	Metabolism	Xenobiotics biodegradation and metabolism	3	482	72	8767	0.0416667	0.765186	1
5218	Melanoma	Human Diseases	Cancer: specific types	3	482	72	8767	0.0416667	0.765186	1
5223	Non-small cell lung cancer	Human Diseases	Cancer: specific types	3	482	72	8767	0.0416667	0.765186	1
4210	Apoptosis	Cellular Processes	Cell growth and death	6	482	136	8767	0.0441176	0.765874	1
4390	Hippo signaling pathway	Environmental Information Processing	Signal transduction	7	482	157	8767	0.044586	0.767618	1
5415	Diabetic cardiomyopathy	Human Diseases	Cardiovascular disease	9	482	198	8767	0.0454545	0.768187	1
600	Sphingolipid metabolism	Metabolism	Lipid metabolism	2	482	50	8767	0.04	0.76959	1
4670	Leukocyte transendothelial migration	Organismal Systems	Immune system	5	482	117	8767	0.042735	0.778406	1
4510	Focal adhesion	Cellular Processes	Cellular community - eukaryotes	9	482	201	8767	0.0447761	0.78311	1
5205	Proteoglycans in cancer	Human Diseases	Cancer: overview	9	482	202	8767	0.0445545	0.787926	1
4936	Alcoholic liver disease	Human Diseases	Endocrine and metabolic disease	6	482	140	8767	0.0428571	0.789379	1
5206	MicroRNAs in cancer	Human Diseases	Cancer: overview	7	482	162	8767	0.0432099	0.794794	1
5212	Pancreatic cancer	Human Diseases	Cancer: specific types	3	482	76	8767	0.0394737	0.796321	1
4620	Toll-like receptor signaling pathway	Organismal Systems	Immune system	4	482	99	8767	0.040404	0.801322	1
3008	Ribosome biogenesis in eukaryotes	Genetic Information Processing	Translation	3	482	78	8767	0.0384615	0.810552	1
4710	Circadian rhythm	Organismal Systems	Environmental adaptation	1	482	30	8767	0.0333333	0.817195	1
1521	EGFR tyrosine kinase inhibitor resistance	Human Diseases	Drug resistance: antineoplastic	3	482	79	8767	0.0379747	0.817348	1
4120	Ubiquitin mediated proteolysis	Genetic Information Processing	Folding, sorting and degradation	6	482	147	8767	0.0408163	0.826121	1
5224	Breast cancer	Human Diseases	Cancer: specific types	6	482	147	8767	0.0408163	0.826121	1
280	Valine, leucine and isoleucine degradation	Metabolism	Amino acid metabolism	2	482	57	8767	0.0350877	0.829036	1
4152	AMPK signaling pathway	Environmental Information Processing	Signal transduction	5	482	126	8767	0.0396825	0.829968	1
240	Pyrimidine metabolism	Metabolism	Nucleotide metabolism	2	482	58	8767	0.0344828	0.836302	1
4141	Protein processing in endoplasmic reticulum	Genetic Information Processing	Folding, sorting and degradation	7	482	172	8767	0.0406977	0.841838	1
5204	Chemical carcinogenesis - DNA adducts	Human Diseases	Cancer: overview	3	482	83	8767	0.0361446	0.842494	1
4330	Notch signaling pathway	Environmental Information Processing	Signal transduction	2	482	60	8767	0.0333333	0.850001	1
590	Arachidonic acid metabolism	Metabolism	Lipid metabolism	3	482	85	8767	0.0352941	0.853905	1
500	Starch and sucrose metabolism	Metabolism	Carbohydrate metabolism	1	482	34	8767	0.0294118	0.854323	1
5145	Toxoplasmosis	Human Diseases	Infectious disease: parasitic	4	482	110	8767	0.0363636	0.862059	1
4512	ECM-receptor interaction	Environmental Information Processing	Signaling molecules and interaction	3	482	88	8767	0.0340909	0.86967	1
5210	Colorectal cancer	Human Diseases	Cancer: specific types	3	482	88	8767	0.0340909	0.86967	1
4650	Natural killer cell mediated cytotoxicity	Organismal Systems	Immune system	4	482	112	8767	0.0357143	0.871212	1
4142	Lysosome	Cellular Processes	Transport and catabolism	5	482	135	8767	0.037037	0.871345	1
4668	TNF signaling pathway	Environmental Information Processing	Signal transduction	4	482	113	8767	0.0353982	0.875589	1
5216	Thyroid cancer	Human Diseases	Cancer: specific types	1	482	37	8767	0.027027	0.87714	1
983	Drug metabolism - other enzymes	Metabolism	Xenobiotics biodegradation and metabolism	3	482	91	8767	0.032967	0.883915	1
4657	IL-17 signaling pathway	Organismal Systems	Immune system	3	482	91	8767	0.032967	0.883915	1
5131	Shigellosis	Human Diseases	Infectious disease: bacterial	10	482	251	8767	0.0398406	0.891025	1
4151	PI3K-Akt signaling pathway	Environmental Information Processing	Signal transduction	15	482	359	8767	0.0417827	0.896134	1
260	Glycine, serine and threonine metabolism	Metabolism	Amino acid metabolism	1	482	40	8767	0.025	0.896389	1
513	Various types of N-glycan biosynthesis	Metabolism	Glycan biosynthesis and metabolism	1	482	40	8767	0.025	0.896389	1
760	Nicotinate and nicotinamide metabolism	Metabolism	Metabolism of cofactors and vitamins	1	482	40	8767	0.025	0.896389	1
5219	Bladder cancer	Human Diseases	Cancer: specific types	1	482	41	8767	0.0243902	0.902112	1
982	Drug metabolism - cytochrome P450	Metabolism	Xenobiotics biodegradation and metabolism	2	482	70	8767	0.0285714	0.904051	1
5221	Acute myeloid leukemia	Human Diseases	Cancer: specific types	2	482	70	8767	0.0285714	0.904051	1
4217	Necroptosis	Cellular Processes	Cell growth and death	6	482	174	8767	0.0344828	0.922595	1
3050	Proteasome	Genetic Information Processing	Folding, sorting and degradation	1	482	47	8767	0.0212766	0.930398	1
4662	B cell receptor signaling pathway	Organismal Systems	Immune system	2	482	77	8767	0.025974	0.930411	1
5166	Human T-cell leukemia virus 1 infection	Human Diseases	Infectious disease: viral	9	482	248	8767	0.0362903	0.934188	1
4150	mTOR signaling pathway	Environmental Information Processing	Signal transduction	5	482	156	8767	0.0320513	0.935995	1
4145	Phagosome	Cellular Processes	Transport and catabolism	6	482	180	8767	0.0333333	0.936198	1
591	Linoleic acid metabolism	Metabolism	Lipid metabolism	1	482	49	8767	0.0204082	0.93788	1
4979	Cholesterol metabolism	Organismal Systems	Digestive system	1	482	49	8767	0.0204082	0.93788	1
1524	Platinum drug resistance	Human Diseases	Drug resistance: antineoplastic	2	482	80	8767	0.025	0.939472	1
5161	Hepatitis B	Human Diseases	Infectious disease: viral	5	482	163	8767	0.0306748	0.949942	1
5323	Rheumatoid arthritis	Human Diseases	Immune disease	2	482	87	8767	0.0229885	0.956457	1
5235	PD-L1 expression and PD-1 checkpoint pathway in cancer	Human Diseases	Cancer: overview	2	482	88	8767	0.0227273	0.958475	1
5162	Measles	Human Diseases	Infectious disease: viral	4	482	143	8767	0.027972	0.958818	1
140	Steroid hormone biosynthesis	Metabolism	Lipid metabolism	2	482	90	8767	0.0222222	0.962247	1
5225	Hepatocellular carcinoma	Human Diseases	Cancer: specific types	5	482	173	8767	0.0289017	0.965115	1
5134	Legionellosis	Human Diseases	Infectious disease: bacterial	1	482	60	8767	0.0166667	0.966783	1
5226	Gastric cancer	Human Diseases	Cancer: specific types	4	482	149	8767	0.0268456	0.967438	1
4350	TGF-beta signaling pathway	Environmental Information Processing	Signal transduction	2	482	95	8767	0.0210526	0.970291	1
5217	Basal cell carcinoma	Human Diseases	Cancer: specific types	1	482	63	8767	0.015873	0.972	1
310	Lysine degradation	Metabolism	Amino acid metabolism	1	482	64	8767	0.015625	0.97355	1
4218	Cellular senescence	Cellular Processes	Cell growth and death	5	482	182	8767	0.0274725	0.975029	1
5208	Chemical carcinogenesis - reactive oxygen species	Human Diseases	Cancer: overview	6	482	209	8767	0.0287081	0.976344	1
3015	mRNA surveillance pathway	Genetic Information Processing	Translation	2	482	101	8767	0.019802	0.977779	1
5140	Leishmaniasis	Human Diseases	Infectious disease: parasitic	1	482	70	8767	0.0142857	0.981211	1
5202	Transcriptional misregulation in cancer	Human Diseases	Cancer: overview	6	482	216	8767	0.0277778	0.981621	1
4550	Signaling pathways regulating pluripotency of stem cells	Cellular Processes	Cellular community - eukaryotes	3	482	140	8767	0.0214286	0.985219	1
5169	Epstein-Barr virus infection	Human Diseases	Infectious disease: viral	6	482	228	8767	0.0263158	0.9882	1
4621	NOD-like receptor signaling pathway	Organismal Systems	Immune system	5	482	202	8767	0.0247525	0.988453	1
3018	RNA degradation	Genetic Information Processing	Folding, sorting and degradation	1	482	82	8767	0.0121951	0.990525	1
1240	Biosynthesis of cofactors	Metabolism	Global and overview maps	3	482	151	8767	0.0198676	0.991	1
4932	Non-alcoholic fatty liver disease	Human Diseases	Endocrine and metabolic disease	3	482	152	8767	0.0197368	0.9914	1
190	Oxidative phosphorylation	Metabolism	Energy metabolism	2	482	122	8767	0.0163934	0.992123	1
5160	Hepatitis C	Human Diseases	Infectious disease: viral	3	482	161	8767	0.0186335	0.994312	1
4610	Complement and coagulation cascades	Organismal Systems	Immune system	1	482	93	8767	0.0107527	0.994946	1
4061	Viral protein interaction with cytokine and cytokine receptor	Environmental Information Processing	Signaling molecules and interaction	1	482	94	8767	0.0106383	0.995227	1
5165	Human papillomavirus infection	Human Diseases	Infectious disease: viral	10	482	358	8767	0.027933	0.99561	1
5215	Prostate cancer	Human Diseases	Cancer: specific types	1	482	99	8767	0.010101	0.996414	1
5322	Systemic lupus erythematosus	Human Diseases	Immune disease	2	482	148	8767	0.0135135	0.997895	1
3013	Nucleocytoplasmic transport	Genetic Information Processing	Translation	1	482	116	8767	0.00862069	0.998645	1
5203	Viral carcinogenesis	Human Diseases	Cancer: overview	4	482	227	8767	0.0176211	0.998847	1
4110	Cell cycle	Cellular Processes	Cell growth and death	1	482	125	8767	0.008	0.999192	1
4613	Neutrophil extracellular trap formation	Organismal Systems	Immune system	3	482	205	8767	0.0146341	0.999298	1
5171	Coronavirus disease - COVID-19	Human Diseases	Infectious disease: viral	4	482	244	8767	0.0163934	0.999472	1
4630	JAK-STAT signaling pathway	Environmental Information Processing	Signal transduction	1	482	168	8767	0.00595238	0.999932	1
4060	Cytokine-cytokine receptor interaction	Environmental Information Processing	Signaling molecules and interaction	2	482	291	8767	0.00687285	0.999999	1
5168	Herpes simplex virus 1 infection	Human Diseases	Infectious disease: viral	5	482	453	8767	0.0110375	1	1
4740	Olfactory transduction	Organismal Systems	Sensory system	13	482	1150	8767	0.0113043	1	1
