# Supplementary material for: Electroacupuncture promotes the repair of the damaged spinal cord in mice by mediating neurocan‐perineuronal net
Source: CNS Neurosci Ther. 2023 Nov 10;30(1):e14468. doi: 10.1111/cns.14468 (PMC10805400; doi:10.1111/cns.14468)
Supplement: Supplementary file 1 — Data S1. [file CNS-30-e14468-s001.zip › SCI+ChABC SCI+Veh expressed the KEGG pathway involved in down-regulated genes.xlsx]

## Sheet: Sheet1
KEGG Pathway Term ID	KEGG Pathway Term Desc	KEGG Pathway Term Level1	KEGG Pathway Term Level2	Term Candidate Gene Num	Total Candidate Gene Num	Term Gene Num	Total Gene Num	Rich Ratio	P value	Q value
4380	Osteoclast differentiation	Organismal Systems	Development and regeneration	58	1024	124	8767	0.467742	1.08e-22	3.63e-20
5165	Human papillomavirus infection	Human Diseases	Infectious disease: viral	99	1024	358	8767	0.276536	2.58e-17	4.34e-15
5169	Epstein-Barr virus infection	Human Diseases	Infectious disease: viral	70	1024	228	8767	0.307018	5.08e-15	5.71e-13
4145	Phagosome	Cellular Processes	Transport and catabolism	59	1024	180	8767	0.327778	3.06e-14	2.58e-12
5200	Pathways in cancer	Human Diseases	Cancer: overview	123	1024	542	8767	0.226937	4.96e-14	2.87e-12
4060	Cytokine-cytokine receptor interaction	Environmental Information Processing	Signaling molecules and interaction	80	1024	291	8767	0.274914	5.11e-14	2.87e-12
4512	ECM-receptor interaction	Environmental Information Processing	Signaling molecules and interaction	38	1024	88	8767	0.431818	6.75e-14	3.25e-12
4064	NF-kappa B signaling pathway	Environmental Information Processing	Signal transduction	41	1024	105	8767	0.390476	4.15e-13	1.75e-11
5140	Leishmaniasis	Human Diseases	Infectious disease: parasitic	32	1024	70	8767	0.457143	9.66e-13	3.62e-11
5152	Tuberculosis	Human Diseases	Infectious disease: bacterial	55	1024	180	8767	0.305556	5.75e-12	1.94e-10
4061	Viral protein interaction with cytokine and cytokine receptor	Environmental Information Processing	Signaling molecules and interaction	36	1024	94	8767	0.382979	2.21e-11	6.78e-10
4621	NOD-like receptor signaling pathway	Organismal Systems	Immune system	58	1024	202	8767	0.287129	2.58e-11	7.24e-10
4668	TNF signaling pathway	Environmental Information Processing	Signal transduction	40	1024	113	8767	0.353982	3.09e-11	8.01e-10
5323	Rheumatoid arthritis	Human Diseases	Immune disease	34	1024	87	8767	0.390805	4.15e-11	9.99e-10
4142	Lysosome	Cellular Processes	Transport and catabolism	44	1024	135	8767	0.325926	7.49e-11	1.68e-09
4620	Toll-like receptor signaling pathway	Organismal Systems	Immune system	35	1024	99	8767	0.353535	5.56e-10	1.17e-08
4510	Focal adhesion	Cellular Processes	Cellular community - eukaryotes	55	1024	201	8767	0.273632	6.28e-10	1.2e-08
5133	Pertussis	Human Diseases	Infectious disease: bacterial	30	1024	77	8767	0.38961	6.39e-10	1.2e-08
5166	Human T-cell leukemia virus 1 infection	Human Diseases	Infectious disease: viral	63	1024	248	8767	0.254032	9.83e-10	1.74e-08
4612	Antigen processing and presentation	Organismal Systems	Immune system	32	1024	88	8767	0.363636	1.35e-09	2.28e-08
5145	Toxoplasmosis	Human Diseases	Infectious disease: parasitic	36	1024	110	8767	0.327273	3.55e-09	5.7e-08
4933	AGE-RAGE signaling pathway in diabetic complications	Human Diseases	Endocrine and metabolic disease	34	1024	101	8767	0.336634	4.25e-09	6.52e-08
5332	Graft-versus-host disease	Human Diseases	Immune disease	25	1024	61	8767	0.409836	5.02e-09	7.35e-08
5144	Malaria	Human Diseases	Infectious disease: parasitic	24	1024	57	8767	0.421053	5.33e-09	7.49e-08
4625	C-type lectin receptor signaling pathway	Organismal Systems	Immune system	36	1024	112	8767	0.321429	6.14e-09	7.96e-08
4650	Natural killer cell mediated cytotoxicity	Organismal Systems	Immune system	36	1024	112	8767	0.321429	6.14e-09	7.96e-08
4610	Complement and coagulation cascades	Organismal Systems	Immune system	32	1024	93	8767	0.344086	6.6e-09	8.23e-08
5321	Inflammatory bowel disease	Human Diseases	Immune disease	25	1024	62	8767	0.403226	7.49e-09	8.77e-08
5142	Chagas disease	Human Diseases	Infectious disease: parasitic	34	1024	103	8767	0.330097	7.54e-09	8.77e-08
5171	Coronavirus disease - COVID-19	Human Diseases	Infectious disease: viral	60	1024	244	8767	0.245902	9.41e-09	1.06e-07
5167	Kaposi sarcoma-associated herpesvirus infection	Human Diseases	Infectious disease: viral	56	1024	222	8767	0.252252	1.12e-08	1.22e-07
4210	Apoptosis	Cellular Processes	Cell growth and death	40	1024	136	8767	0.294118	1.56e-08	1.64e-07
5146	Amoebiasis	Human Diseases	Infectious disease: parasitic	34	1024	106	8767	0.320755	1.72e-08	1.76e-07
4658	Th1 and Th2 cell differentiation	Organismal Systems	Immune system	30	1024	88	8767	0.340909	2.5e-08	2.48e-07
5163	Human cytomegalovirus infection	Human Diseases	Infectious disease: viral	60	1024	254	8767	0.23622	4.59e-08	4.42e-07
4062	Chemokine signaling pathway	Organismal Systems	Immune system	49	1024	191	8767	0.256545	5.3e-08	4.96e-07
5416	Viral myocarditis	Human Diseases	Cardiovascular disease	29	1024	86	8767	0.337209	5.62e-08	5.12e-07
5162	Measles	Human Diseases	Infectious disease: viral	40	1024	143	8767	0.27972	7.27e-08	6.45e-07
4151	PI3K-Akt signaling pathway	Environmental Information Processing	Signal transduction	76	1024	359	8767	0.211699	1.11e-07	9.56e-07
5164	Influenza A	Human Diseases	Infectious disease: viral	44	1024	169	8767	0.260355	1.61e-07	1.36e-06
4659	Th17 cell differentiation	Organismal Systems	Immune system	32	1024	105	8767	0.304762	1.73e-07	1.42e-06
4514	Cell adhesion molecules	Environmental Information Processing	Signaling molecules and interaction	44	1024	171	8767	0.25731	2.32e-07	1.86e-06
4940	Type I diabetes mellitus	Human Diseases	Endocrine and metabolic disease	24	1024	68	8767	0.352941	2.99e-07	2.34e-06
5205	Proteoglycans in cancer	Human Diseases	Cancer: overview	49	1024	202	8767	0.242574	3.41e-07	2.61e-06
4630	JAK-STAT signaling pathway	Environmental Information Processing	Signal transduction	43	1024	168	8767	0.255952	3.73e-07	2.79e-06
4640	Hematopoietic cell lineage	Organismal Systems	Immune system	29	1024	93	8767	0.311828	3.8e-07	2.79e-06
5417	Lipid and atherosclerosis	Human Diseases	Cardiovascular disease	51	1024	216	8767	0.236111	4.82e-07	3.46e-06
5330	Allograft rejection	Human Diseases	Immune disease	22	1024	61	8767	0.360656	6.05e-07	4.25e-06
4662	B cell receptor signaling pathway	Organismal Systems	Immune system	25	1024	77	8767	0.324675	1.04e-06	7.14e-06
5132	Salmonella infection	Human Diseases	Infectious disease: bacterial	56	1024	252	8767	0.222222	1.1e-06	7.39e-06
5222	Small cell lung cancer	Human Diseases	Cancer: specific types	28	1024	93	8767	0.301075	1.33e-06	8.81e-06
4670	Leukocyte transendothelial migration	Organismal Systems	Immune system	32	1024	117	8767	0.273504	2.5e-06	1.62e-05
4672	Intestinal immune network for IgA production	Organismal Systems	Immune system	17	1024	43	8767	0.395349	2.67e-06	1.7e-05
5410	Hypertrophic cardiomyopathy	Human Diseases	Cardiovascular disease	27	1024	91	8767	0.296703	2.81e-06	1.75e-05
4974	Protein digestion and absorption	Organismal Systems	Digestive system	30	1024	108	8767	0.277778	3.63e-06	2.22e-05
5170	Human immunodeficiency virus 1 infection	Human Diseases	Infectious disease: viral	52	1024	238	8767	0.218487	4.49e-06	2.7e-05
5235	PD-L1 expression and PD-1 checkpoint pathway in cancer	Human Diseases	Cancer: overview	26	1024	88	8767	0.295455	4.67e-06	2.76e-05
5414	Dilated cardiomyopathy	Human Diseases	Cardiovascular disease	27	1024	94	8767	0.287234	5.56e-06	3.23e-05
4936	Alcoholic liver disease	Human Diseases	Endocrine and metabolic disease	34	1024	140	8767	0.242857	2.07e-05	0.000118
4218	Cellular senescence	Cellular Processes	Cell growth and death	41	1024	182	8767	0.225275	2.14e-05	0.00012
5134	Legionellosis	Human Diseases	Infectious disease: bacterial	19	1024	60	8767	0.316667	3.03e-05	0.000167
5412	Arrhythmogenic right ventricular cardiomyopathy	Human Diseases	Cardiovascular disease	22	1024	77	8767	0.285714	4.42e-05	0.00024
5161	Hepatitis B	Human Diseases	Infectious disease: viral	37	1024	163	8767	0.226994	4.48e-05	0.00024
5217	Basal cell carcinoma	Human Diseases	Cancer: specific types	19	1024	63	8767	0.301587	6.44e-05	0.000339
5340	Primary immunodeficiency	Human Diseases	Immune disease	13	1024	36	8767	0.361111	0.000122	0.000632
5135	Yersinia infection	Human Diseases	Infectious disease: bacterial	31	1024	134	8767	0.231343	0.000126	0.000642
4657	IL-17 signaling pathway	Organismal Systems	Immune system	23	1024	91	8767	0.252747	0.000233	0.00117293
5418	Fluid shear stress and atherosclerosis	Human Diseases	Cardiovascular disease	32	1024	145	8767	0.22069	0.00025	0.00123053
4660	T cell receptor signaling pathway	Organismal Systems	Immune system	25	1024	103	8767	0.242718	0.000252	0.00123053
4666	Fc gamma R-mediated phagocytosis	Organismal Systems	Immune system	23	1024	92	8767	0.25	0.000277	0.00133489
5225	Hepatocellular carcinoma	Human Diseases	Cancer: specific types	36	1024	173	8767	0.208092	0.000359	0.00170173
5320	Autoimmune thyroid disease	Human Diseases	Immune disease	20	1024	77	8767	0.25974	0.000398	0.00185435
4611	Platelet activation	Organismal Systems	Immune system	28	1024	124	8767	0.225806	0.000402	0.00185435
5206	MicroRNAs in cancer	Human Diseases	Cancer: overview	34	1024	162	8767	0.209877	0.000439	0.00199829
5224	Breast cancer	Human Diseases	Cancer: specific types	31	1024	147	8767	0.210884	0.000709	0.00318377
5150	Staphylococcus aureus infection	Human Diseases	Infectious disease: bacterial	26	1024	117	8767	0.222222	0.000824	0.00365374
4390	Hippo signaling pathway	Environmental Information Processing	Signal transduction	32	1024	157	8767	0.203822	0.001078	0.00469953
5130	Pathogenic Escherichia coli infection	Human Diseases	Infectious disease: bacterial	39	1024	203	8767	0.192118	0.00108772	0.00469953
5203	Viral carcinogenesis	Human Diseases	Cancer: overview	42	1024	227	8767	0.185022	0.00154554	0.00659302
531	Glycosaminoglycan degradation	Metabolism	Glycan biosynthesis and metabolism	8	1024	21	8767	0.380952	0.00169374	0.00713486
5226	Gastric cancer	Human Diseases	Cancer: specific types	30	1024	149	8767	0.201342	0.00185925	0.0077354
5131	Shigellosis	Human Diseases	Infectious disease: bacterial	45	1024	251	8767	0.179283	0.0020632	0.00847924
4622	RIG-I-like receptor signaling pathway	Organismal Systems	Immune system	17	1024	70	8767	0.242857	0.00234349	0.00940184
5221	Acute myeloid leukemia	Human Diseases	Cancer: specific types	17	1024	70	8767	0.242857	0.00234349	0.00940184
4810	Regulation of actin cytoskeleton	Cellular Processes	Cell motility	40	1024	220	8767	0.181818	0.00274724	0.010892
511	Other glycan degradation	Metabolism	Glycan biosynthesis and metabolism	7	1024	18	8767	0.388889	0.00288493	0.0113049
5160	Hepatitis C	Human Diseases	Infectious disease: viral	31	1024	161	8767	0.192547	0.00326042	0.0126294
5202	Transcriptional misregulation in cancer	Human Diseases	Cancer: overview	39	1024	216	8767	0.180556	0.00349592	0.0133878
4926	Relaxin signaling pathway	Organismal Systems	Endocrine system	26	1024	129	8767	0.20155	0.00356927	0.0135151
4350	TGF-beta signaling pathway	Environmental Information Processing	Signal transduction	20	1024	95	8767	0.210526	0.00601556	0.0225249
4310	Wnt signaling pathway	Environmental Information Processing	Signal transduction	31	1024	169	8767	0.183432	0.00684483	0.0253484
603	Glycosphingolipid biosynthesis - globo and isoglobo series	Metabolism	Glycan biosynthesis and metabolism	6	1024	16	8767	0.375	0.00711219	0.0260522
4217	Necroptosis	Cellular Processes	Cell growth and death	31	1024	174	8767	0.178161	0.0104304	0.0377963
5168	Herpes simplex virus 1 infection	Human Diseases	Infectious disease: viral	69	1024	453	8767	0.152318	0.0114788	0.0411526
5143	African trypanosomiasis	Human Diseases	Infectious disease: parasitic	10	1024	39	8767	0.25641	0.0120672	0.0426486
4934	Cushing syndrome	Human Diseases	Endocrine and metabolic disease	29	1024	162	8767	0.179012	0.0121492	0.0426486
4623	Cytosolic DNA-sensing pathway	Organismal Systems	Immune system	14	1024	63	8767	0.222222	0.0123953	0.0430643
5212	Pancreatic cancer	Human Diseases	Cancer: specific types	16	1024	76	8767	0.210526	0.0131855	0.0453421
982	Drug metabolism - cytochrome P450	Metabolism	Xenobiotics biodegradation and metabolism	15	1024	70	8767	0.214286	0.0137349	0.046754
980	Metabolism of xenobiotics by cytochrome P450	Metabolism	Xenobiotics biodegradation and metabolism	15	1024	72	8767	0.208333	0.0176403	0.0594479
4664	Fc epsilon RI signaling pathway	Organismal Systems	Immune system	14	1024	66	8767	0.212121	0.0184579	0.0615872
4010	MAPK signaling pathway	Environmental Information Processing	Signal transduction	46	1024	294	8767	0.156463	0.0227586	0.0751927
4979	Cholesterol metabolism	Organismal Systems	Digestive system	11	1024	49	8767	0.22449	0.0233641	0.0764438
4215	Apoptosis - multiple species	Cellular Processes	Cell growth and death	8	1024	32	8767	0.25	0.027426	0.0888706
4924	Renin secretion	Organismal Systems	Endocrine system	15	1024	76	8767	0.197368	0.0279305	0.0896435
4520	Adherens junction	Cellular Processes	Cellular community - eukaryotes	14	1024	71	8767	0.197183	0.0332153	0.1056
4115	p53 signaling pathway	Cellular Processes	Cell growth and death	14	1024	72	8767	0.194444	0.0369748	0.116453
513	Various types of N-glycan biosynthesis	Metabolism	Glycan biosynthesis and metabolism	9	1024	40	8767	0.225	0.0378396	0.118074
5214	Glioma	Human Diseases	Cancer: specific types	14	1024	74	8767	0.189189	0.0453901	0.140335
4613	Neutrophil extracellular trap formation	Organismal Systems	Immune system	32	1024	205	8767	0.156098	0.0523513	0.160385
5220	Chronic myeloid leukemia	Human Diseases	Cancer: specific types	14	1024	76	8767	0.184211	0.0550633	0.167174
740	Riboflavin metabolism	Metabolism	Metabolism of cofactors and vitamins	3	1024	8	8767	0.375	0.0566947	0.17059
5216	Thyroid cancer	Human Diseases	Cancer: specific types	8	1024	37	8767	0.216216	0.0599482	0.178784
4750	Inflammatory mediator regulation of TRP channels	Organismal Systems	Sensory system	21	1024	127	8767	0.165354	0.0623756	0.184391
590	Arachidonic acid metabolism	Metabolism	Lipid metabolism	15	1024	85	8767	0.176471	0.0661813	0.19394
4066	HIF-1 signaling pathway	Environmental Information Processing	Signal transduction	19	1024	114	8767	0.166667	0.0690199	0.200515
480	Glutathione metabolism	Metabolism	Metabolism of other amino acids	13	1024	72	8767	0.180556	0.0718488	0.206949
532	Glycosaminoglycan biosynthesis - chondroitin sulfate / dermatan sulfate	Metabolism	Glycan biosynthesis and metabolism	5	1024	20	8767	0.25	0.0751326	0.212062
4928	Parathyroid hormone synthesis, secretion and action	Organismal Systems	Endocrine system	18	1024	108	8767	0.166667	0.0752586	0.212062
5110	Vibrio cholerae infection	Human Diseases	Infectious disease: bacterial	10	1024	52	8767	0.192308	0.0755117	0.212062
4392	Hippo signaling pathway - multiple species	Environmental Information Processing	Signal transduction	6	1024	27	8767	0.222222	0.0869012	0.242031
604	Glycosphingolipid biosynthesis - ganglio series	Metabolism	Glycan biosynthesis and metabolism	4	1024	15	8767	0.266667	0.0884452	0.244312
3320	PPAR signaling pathway	Organismal Systems	Endocrine system	15	1024	89	8767	0.168539	0.0910573	0.249482
4072	Phospholipase D signaling pathway	Environmental Information Processing	Signal transduction	23	1024	149	8767	0.154362	0.0980636	0.264444
4912	GnRH signaling pathway	Organismal Systems	Endocrine system	15	1024	90	8767	0.166667	0.0980874	0.264444
5204	Chemical carcinogenesis - DNA adducts	Human Diseases	Cancer: overview	14	1024	83	8767	0.168675	0.0996064	0.266408
5100	Bacterial invasion of epithelial cells	Human Diseases	Infectious disease: bacterial	13	1024	76	8767	0.171053	0.100872	0.267669
860	Porphyrin metabolism	Metabolism	Metabolism of cofactors and vitamins	8	1024	42	8767	0.190476	0.109857	0.289052
5215	Prostate cancer	Human Diseases	Cancer: specific types	16	1024	99	8767	0.161616	0.110646	0.289052
660	C5-Branched dibasic acid metabolism	Metabolism	Carbohydrate metabolism	1	1024	1	8767	1	0.116802	0.302786
4916	Melanogenesis	Organismal Systems	Endocrine system	16	1024	100	8767	0.16	0.118231	0.304152
4015	Rap1 signaling pathway	Environmental Information Processing	Signal transduction	31	1024	214	8767	0.14486	0.119493	0.305069
514	Other types of O-glycan biosynthesis	Metabolism	Glycan biosynthesis and metabolism	8	1024	43	8767	0.186047	0.121939	0.308972
1521	EGFR tyrosine kinase inhibitor resistance	Human Diseases	Drug resistance: antineoplastic	13	1024	79	8767	0.164557	0.126691	0.314259
4144	Endocytosis	Cellular Processes	Transport and catabolism	38	1024	270	8767	0.140741	0.126747	0.314259
4935	Growth hormone synthesis, secretion and action	Organismal Systems	Endocrine system	18	1024	116	8767	0.155172	0.126823	0.314259
5218	Melanoma	Human Diseases	Cancer: specific types	12	1024	72	8767	0.166667	0.129221	0.315561
5223	Non-small cell lung cancer	Human Diseases	Cancer: specific types	12	1024	72	8767	0.166667	0.129221	0.315561
520	Amino sugar and nucleotide sugar metabolism	Metabolism	Carbohydrate metabolism	9	1024	51	8767	0.176471	0.134466	0.326007
4110	Cell cycle	Cellular Processes	Cell growth and death	19	1024	125	8767	0.152	0.137946	0.332057
5322	Systemic lupus erythematosus	Human Diseases	Immune disease	22	1024	148	8767	0.148649	0.139216	0.332736
5210	Colorectal cancer	Human Diseases	Cancer: specific types	14	1024	88	8767	0.159091	0.141959	0.336902
232	Caffeine metabolism	Metabolism	Biosynthesis of other secondary metabolites	2	1024	6	8767	0.333333	0.148716	0.35047
4330	Notch signaling pathway	Environmental Information Processing	Signal transduction	10	1024	60	8767	0.166667	0.156647	0.366598
5310	Asthma	Human Diseases	Immune disease	5	1024	25	8767	0.2	0.159711	0.371191
52	Galactose metabolism	Metabolism	Carbohydrate metabolism	6	1024	32	8767	0.1875	0.163122	0.376521
983	Drug metabolism - other enzymes	Metabolism	Xenobiotics biodegradation and metabolism	14	1024	91	8767	0.153846	0.171446	0.393044
4371	Apelin signaling pathway	Environmental Information Processing	Signal transduction	20	1024	137	8767	0.145985	0.17282	0.393516
5120	Epithelial cell signaling in Helicobacter pylori infection	Human Diseases	Infectious disease: bacterial	11	1024	69	8767	0.15942	0.176688	0.393833
5207	Chemical carcinogenesis - receptor activation	Human Diseases	Cancer: overview	29	1024	208	8767	0.139423	0.177837	0.393833
760	Nicotinate and nicotinamide metabolism	Metabolism	Metabolism of cofactors and vitamins	7	1024	40	8767	0.175	0.179539	0.393833
4216	Ferroptosis	Cellular Processes	Cell growth and death	7	1024	40	8767	0.175	0.179539	0.393833
340	Histidine metabolism	Metabolism	Amino acid metabolism	5	1024	26	8767	0.192308	0.179971	0.393833
601	Glycosphingolipid biosynthesis - lacto and neolacto series	Metabolism	Glycan biosynthesis and metabolism	5	1024	26	8767	0.192308	0.179971	0.393833
4930	Type II diabetes mellitus	Human Diseases	Endocrine and metabolic disease	8	1024	48	8767	0.166667	0.191869	0.416248
1522	Endocrine resistance	Human Diseases	Drug resistance: antineoplastic	14	1024	93	8767	0.150538	0.192685	0.416248
4550	Signaling pathways regulating pluripotency of stem cells	Cellular Processes	Cellular community - eukaryotes	20	1024	140	8767	0.142857	0.198901	0.424921
40	Pentose and glucuronate interconversions	Metabolism	Carbohydrate metabolism	6	1024	34	8767	0.176471	0.19962	0.424921
4966	Collecting duct acid secretion	Organismal Systems	Excretory system	5	1024	27	8767	0.185185	0.201123	0.424921
4920	Adipocytokine signaling pathway	Organismal Systems	Endocrine system	11	1024	71	8767	0.15493	0.201743	0.424921
4530	Tight junction	Cellular Processes	Cellular community - eukaryotes	23	1024	165	8767	0.139394	0.211422	0.442543
533	Glycosaminoglycan biosynthesis - keratan sulfate	Metabolism	Glycan biosynthesis and metabolism	3	1024	14	8767	0.214286	0.219175	0.450279
1524	Platinum drug resistance	Human Diseases	Drug resistance: antineoplastic	12	1024	80	8767	0.15	0.219627	0.450279
510	N-Glycan biosynthesis	Metabolism	Glycan biosynthesis and metabolism	8	1024	50	8767	0.16	0.223716	0.450279
600	Sphingolipid metabolism	Metabolism	Lipid metabolism	8	1024	50	8767	0.16	0.223716	0.450279
4214	Apoptosis - fly	Cellular Processes	Cell growth and death	8	1024	50	8767	0.16	0.223716	0.450279
360	Phenylalanine metabolism	Metabolism	Amino acid metabolism	4	1024	21	8767	0.190476	0.224472	0.450279
770	Pantothenate and CoA biosynthesis	Metabolism	Metabolism of cofactors and vitamins	4	1024	21	8767	0.190476	0.224472	0.450279
4370	VEGF signaling pathway	Environmental Information Processing	Signal transduction	9	1024	58	8767	0.155172	0.231426	0.458768
5213	Endometrial cancer	Human Diseases	Cancer: specific types	9	1024	58	8767	0.155172	0.231426	0.458768
4020	Calcium signaling pathway	Environmental Information Processing	Signal transduction	32	1024	240	8767	0.133333	0.236065	0.464496
4932	Non-alcoholic fatty liver disease	Human Diseases	Endocrine and metabolic disease	21	1024	152	8767	0.138158	0.237072	0.464496
4917	Prolactin signaling pathway	Organismal Systems	Endocrine system	11	1024	74	8767	0.148649	0.241975	0.471361
4722	Neurotrophin signaling pathway	Organismal Systems	Nervous system	17	1024	121	8767	0.140496	0.243833	0.472251
1523	Antifolate resistance	Human Diseases	Drug resistance: antineoplastic	5	1024	29	8767	0.172414	0.245667	0.473085
4614	Renin-angiotensin system	Organismal Systems	Endocrine system	6	1024	37	8767	0.162162	0.259165	0.496241
53	Ascorbate and aldarate metabolism	Metabolism	Carbohydrate metabolism	5	1024	30	8767	0.166667	0.268834	0.511847
4071	Sphingolipid signaling pathway	Environmental Information Processing	Signal transduction	17	1024	124	8767	0.137097	0.277121	0.524661
4014	Ras signaling pathway	Environmental Information Processing	Signal transduction	30	1024	231	8767	0.12987	0.294243	0.553965
565	Ether lipid metabolism	Metabolism	Lipid metabolism	7	1024	47	8767	0.148936	0.306712	0.571061
4624	Toll and Imd signaling pathway	Organismal Systems	Immune system	7	1024	47	8767	0.148936	0.306712	0.571061
981	Insect hormone biosynthesis	Metabolism	Metabolism of terpenoids and polyketides	1	1024	3	8767	0.333333	0.311102	0.576051
410	beta-Alanine metabolism	Metabolism	Metabolism of other amino acids	5	1024	32	8767	0.15625	0.316396	0.579486
512	Mucin type O-glycan biosynthesis	Metabolism	Glycan biosynthesis and metabolism	5	1024	32	8767	0.15625	0.316396	0.579486
350	Tyrosine metabolism	Metabolism	Amino acid metabolism	6	1024	40	8767	0.15	0.322638	0.587724
4320	Dorso-ventral axis formation	Organismal Systems	Development and regeneration	4	1024	25	8767	0.16	0.33335	0.603974
2010	ABC transporters	Environmental Information Processing	Membrane transport	7	1024	50	8767	0.14	0.366039	0.659654
290	Valine, leucine and isoleucine biosynthesis	Metabolism	Amino acid metabolism	1	1024	4	8767	0.25	0.391594	0.701952
4270	Vascular smooth muscle contraction	Organismal Systems	Circulatory system	18	1024	143	8767	0.125874	0.405064	0.722257
4931	Insulin resistance	Human Diseases	Endocrine and metabolic disease	14	1024	110	8767	0.127273	0.408858	0.725185
5230	Central carbon metabolism in cancer	Human Diseases	Cancer: overview	9	1024	69	8767	0.130435	0.416049	0.734077
561	Glycerolipid metabolism	Metabolism	Lipid metabolism	8	1024	62	8767	0.129032	0.439434	0.771297
5415	Diabetic cardiomyopathy	Human Diseases	Cardiovascular disease	24	1024	198	8767	0.121212	0.455926	0.794952
4022	cGMP-PKG signaling pathway	Environmental Information Processing	Signal transduction	21	1024	173	8767	0.121387	0.460406	0.794952
564	Glycerophospholipid metabolism	Metabolism	Lipid metabolism	12	1024	97	8767	0.123711	0.462545	0.794952
524	Neomycin, kanamycin and gentamicin biosynthesis	Metabolism	Biosynthesis of other secondary metabolites	1	1024	5	8767	0.2	0.462689	0.794952
4068	FoxO signaling pathway	Environmental Information Processing	Signal transduction	16	1024	131	8767	0.122137	0.464705	0.794952
3050	Proteasome	Genetic Information Processing	Folding, sorting and degradation	6	1024	47	8767	0.12766	0.474665	0.807889
5231	Choline metabolism in cancer	Human Diseases	Cancer: overview	12	1024	98	8767	0.122449	0.477355	0.808385
4923	Regulation of lipolysis in adipocytes	Organismal Systems	Endocrine system	7	1024	56	8767	0.125	0.485376	0.817859
4915	Estrogen signaling pathway	Organismal Systems	Endocrine system	16	1024	134	8767	0.119403	0.502863	0.843109
4921	Oxytocin signaling pathway	Organismal Systems	Endocrine system	18	1024	153	8767	0.117647	0.525002	0.87587
10	Glycolysis / Gluconeogenesis	Metabolism	Carbohydrate metabolism	8	1024	67	8767	0.119403	0.530213	0.877173
5219	Bladder cancer	Human Diseases	Cancer: specific types	5	1024	41	8767	0.121951	0.530989	0.877173
5010	Alzheimer disease	Human Diseases	Neurodegenerative disease	43	1024	370	8767	0.116216	0.539555	0.886976
592	alpha-Linolenic acid metabolism	Metabolism	Lipid metabolism	3	1024	24	8767	0.125	0.543473	0.889079
4975	Fat digestion and absorption	Organismal Systems	Digestive system	5	1024	42	8767	0.119048	0.55327	0.900734
4540	Gap junction	Cellular Processes	Cellular community - eukaryotes	10	1024	86	8767	0.116279	0.556444	0.901546
4150	mTOR signaling pathway	Environmental Information Processing	Signal transduction	18	1024	156	8767	0.115385	0.559972	0.902921
4972	Pancreatic secretion	Organismal Systems	Digestive system	13	1024	113	8767	0.115044	0.5675	0.910702
380	Tryptophan metabolism	Metabolism	Amino acid metabolism	6	1024	52	8767	0.115385	0.57722	0.921911
3030	DNA replication	Genetic Information Processing	Replication and repair	4	1024	35	8767	0.114286	0.596912	0.948864
910	Nitrogen metabolism	Metabolism	Energy metabolism	2	1024	17	8767	0.117647	0.607024	0.960409
4929	GnRH secretion	Organismal Systems	Endocrine system	7	1024	63	8767	0.111111	0.614859	0.963964
4927	Cortisol synthesis and secretion	Organismal Systems	Endocrine system	8	1024	72	8767	0.111111	0.614992	0.963964
4260	Cardiac muscle contraction	Organismal Systems	Circulatory system	9	1024	83	8767	0.108434	0.645378	1
4918	Thyroid hormone synthesis	Organismal Systems	Endocrine system	8	1024	74	8767	0.108108	0.646559	1
5208	Chemical carcinogenesis - reactive oxygen species	Human Diseases	Cancer: overview	23	1024	209	8767	0.110048	0.653312	1
4971	Gastric acid secretion	Organismal Systems	Digestive system	8	1024	75	8767	0.106667	0.661773	1
5020	Prion disease	Human Diseases	Neurodegenerative disease	28	1024	255	8767	0.109804	0.667385	1
4910	Insulin signaling pathway	Organismal Systems	Endocrine system	15	1024	139	8767	0.107914	0.668322	1
4725	Cholinergic synapse	Organismal Systems	Nervous system	12	1024	112	8767	0.107143	0.669508	1
400	Phenylalanine, tyrosine and tryptophan biosynthesis	Metabolism	Amino acid metabolism	1	1024	9	8767	0.111111	0.673195	1
750	Vitamin B6 metabolism	Metabolism	Metabolism of cofactors and vitamins	1	1024	9	8767	0.111111	0.673195	1
3060	Protein export	Genetic Information Processing	Folding, sorting and degradation	3	1024	29	8767	0.103448	0.674932	1
4970	Salivary secretion	Organismal Systems	Digestive system	9	1024	86	8767	0.104651	0.687612	1
100	Steroid biosynthesis	Metabolism	Lipid metabolism	2	1024	20	8767	0.1	0.696341	1
1210	2-Oxocarboxylic acid metabolism	Metabolism	Global and overview maps	2	1024	20	8767	0.1	0.696341	1
4730	Long-term depression	Organismal Systems	Nervous system	6	1024	60	8767	0.1	0.717119	1
4976	Bile secretion	Organismal Systems	Digestive system	10	1024	99	8767	0.10101	0.73427	1
4211	Longevity regulating pathway	Organismal Systems	Aging	9	1024	90	8767	0.1	0.73885	1
130	Ubiquinone and other terpenoid-quinone biosynthesis	Metabolism	Metabolism of cofactors and vitamins	1	1024	11	8767	0.0909091	0.745153	1
920	Sulfur metabolism	Metabolism	Energy metabolism	1	1024	11	8767	0.0909091	0.745153	1
4964	Proximal tubule bicarbonate reclamation	Organismal Systems	Excretory system	2	1024	22	8767	0.0909091	0.746042	1
562	Inositol phosphate metabolism	Metabolism	Carbohydrate metabolism	7	1024	72	8767	0.0972222	0.751517	1
30	Pentose phosphate pathway	Metabolism	Carbohydrate metabolism	3	1024	33	8767	0.0909091	0.758298	1
4130	SNARE interactions in vesicular transport	Genetic Information Processing	Folding, sorting and degradation	3	1024	33	8767	0.0909091	0.758298	1
4919	Thyroid hormone signaling pathway	Organismal Systems	Endocrine system	12	1024	120	8767	0.1	0.758851	1
330	Arginine and proline metabolism	Metabolism	Amino acid metabolism	5	1024	54	8767	0.0925926	0.771946	1
4978	Mineral absorption	Organismal Systems	Digestive system	5	1024	54	8767	0.0925926	0.771946	1
500	Starch and sucrose metabolism	Metabolism	Carbohydrate metabolism	3	1024	34	8767	0.0882353	0.776214	1
4012	ErbB signaling pathway	Environmental Information Processing	Signal transduction	8	1024	84	8767	0.0952381	0.780146	1
4977	Vitamin digestion and absorption	Organismal Systems	Digestive system	2	1024	24	8767	0.0833333	0.788594	1
230	Purine metabolism	Metabolism	Nucleotide metabolism	13	1024	133	8767	0.0977444	0.792474	1
4360	Axon guidance	Organismal Systems	Development and regeneration	18	1024	181	8767	0.0994475	0.800636	1
430	Taurine and hypotaurine metabolism	Metabolism	Metabolism of other amino acids	1	1024	13	8767	0.0769231	0.801278	1
3450	Non-homologous end-joining	Genetic Information Processing	Replication and repair	1	1024	13	8767	0.0769231	0.801278	1
4070	Phosphatidylinositol signaling system	Environmental Information Processing	Signal transduction	9	1024	96	8767	0.09375	0.804425	1
280	Valine, leucine and isoleucine degradation	Metabolism	Amino acid metabolism	5	1024	57	8767	0.0877193	0.811469	1
4013	MAPK signaling pathway - fly	Environmental Information Processing	Signal transduction	8	1024	87	8767	0.091954	0.81202	1
5022	Pathways of neurodegeneration - multiple diseases	Human Diseases	Neurodegenerative disease	48	1024	458	8767	0.104803	0.814	1
4340	Hedgehog signaling pathway	Environmental Information Processing	Signal transduction	5	1024	58	8767	0.0862069	0.823361	1
790	Folate biosynthesis	Metabolism	Metabolism of cofactors and vitamins	2	1024	26	8767	0.0769231	0.824732	1
4391	Hippo signaling pathway - fly	Environmental Information Processing	Signal transduction	6	1024	69	8767	0.0869565	0.831969	1
1250	Biosynthesis of nucleotide sugars	Metabolism	Global and overview maps	3	1024	38	8767	0.0789474	0.837229	1
591	Linoleic acid metabolism	Metabolism	Lipid metabolism	4	1024	49	8767	0.0816327	0.840042	1
730	Thiamine metabolism	Metabolism	Metabolism of cofactors and vitamins	1	1024	15	8767	0.0666667	0.845052	1
650	Butanoate metabolism	Metabolism	Carbohydrate metabolism	2	1024	28	8767	0.0714286	0.855218	1
4925	Aldosterone synthesis and secretion	Organismal Systems	Endocrine system	9	1024	102	8767	0.0882353	0.856845	1
260	Glycine, serine and threonine metabolism	Metabolism	Amino acid metabolism	3	1024	40	8767	0.075	0.861959	1
4261	Adrenergic signaling in cardiomyocytes	Organismal Systems	Circulatory system	14	1024	152	8767	0.0921053	0.862457	1
4141	Protein processing in endoplasmic reticulum	Genetic Information Processing	Folding, sorting and degradation	16	1024	172	8767	0.0930233	0.866252	1
4024	cAMP signaling pathway	Environmental Information Processing	Signal transduction	21	1024	220	8767	0.0954545	0.866949	1
4913	Ovarian steroidogenesis	Organismal Systems	Endocrine system	5	1024	63	8767	0.0793651	0.873996	1
450	Selenocompound metabolism	Metabolism	Metabolism of other amino acids	1	1024	17	8767	0.0588235	0.879191	1
4745	Phototransduction - fly	Organismal Systems	Sensory system	2	1024	30	8767	0.0666667	0.880786	1
830	Retinol metabolism	Metabolism	Metabolism of cofactors and vitamins	8	1024	96	8767	0.0833333	0.886565	1
4080	Neuroactive ligand-receptor interaction	Environmental Information Processing	Signaling molecules and interaction	37	1024	376	8767	0.0984043	0.890288	1
4713	Circadian entrainment	Organismal Systems	Environmental adaptation	8	1024	98	8767	0.0816327	0.899285	1
620	Pyruvate metabolism	Metabolism	Carbohydrate metabolism	3	1024	44	8767	0.0681818	0.901693	1
20	Citrate cycle (TCA cycle)	Metabolism	Carbohydrate metabolism	2	1024	32	8767	0.0625	0.902123	1
670	One carbon pool by folate	Metabolism	Metabolism of cofactors and vitamins	1	1024	19	8767	0.0526316	0.905814	1
1240	Biosynthesis of cofactors	Metabolism	Global and overview maps	13	1024	151	8767	0.0860927	0.910095	1
220	Arginine biosynthesis	Metabolism	Amino acid metabolism	1	1024	20	8767	0.05	0.916839	1
240	Pyrimidine metabolism	Metabolism	Nucleotide metabolism	4	1024	58	8767	0.0689655	0.919667	1
3410	Base excision repair	Genetic Information Processing	Replication and repair	2	1024	34	8767	0.0588235	0.919852	1
4361	Axon regeneration	Organismal Systems	Development and regeneration	7	1024	92	8767	0.076087	0.924392	1
4341	Hedgehog signaling pathway - fly	Environmental Information Processing	Signal transduction	2	1024	35	8767	0.0571429	0.927538	1
4922	Glucagon signaling pathway	Organismal Systems	Endocrine system	8	1024	104	8767	0.0769231	0.930449	1
4973	Carbohydrate digestion and absorption	Organismal Systems	Digestive system	3	1024	48	8767	0.0625	0.930802	1
5030	Cocaine addiction	Human Diseases	Substance dependence	3	1024	48	8767	0.0625	0.930802	1
4212	Longevity regulating pathway - worm	Organismal Systems	Aging	7	1024	94	8767	0.0744681	0.933787	1
4152	AMPK signaling pathway	Environmental Information Processing	Signal transduction	10	1024	126	8767	0.0793651	0.934107	1
51	Fructose and mannose metabolism	Metabolism	Carbohydrate metabolism	2	1024	36	8767	0.0555556	0.934525	1
515	Mannose type O-glycan biosynthesis	Metabolism	Glycan biosynthesis and metabolism	1	1024	23	8767	0.0434783	0.942763	1
900	Terpenoid backbone biosynthesis	Metabolism	Metabolism of terpenoids and polyketides	1	1024	23	8767	0.0434783	0.942763	1
4146	Peroxisome	Cellular Processes	Transport and catabolism	6	1024	86	8767	0.0697674	0.946381	1
4960	Aldosterone-regulated sodium reabsorption	Organismal Systems	Excretory system	2	1024	38	8767	0.0526316	0.946627	1
534	Glycosaminoglycan biosynthesis - heparan sulfate / heparin	Metabolism	Glycan biosynthesis and metabolism	1	1024	24	8767	0.0416667	0.949466	1
310	Lysine degradation	Metabolism	Amino acid metabolism	4	1024	64	8767	0.0625	0.950784	1
71	Fatty acid degradation	Metabolism	Lipid metabolism	3	1024	52	8767	0.0576923	0.951785	1
270	Cysteine and methionine metabolism	Metabolism	Amino acid metabolism	3	1024	53	8767	0.0566038	0.956012	1
563	Glycosylphosphatidylinositol (GPI)-anchor biosynthesis	Metabolism	Glycan biosynthesis and metabolism	1	1024	26	8767	0.0384615	0.960611	1
4724	Glutamatergic synapse	Organismal Systems	Nervous system	8	1024	113	8767	0.0707965	0.961451	1
4720	Long-term potentiation	Organismal Systems	Nervous system	4	1024	67	8767	0.0597015	0.961779	1
4120	Ubiquitin mediated proteolysis	Genetic Information Processing	Folding, sorting and degradation	11	1024	147	8767	0.0748299	0.964686	1
5211	Renal cell carcinoma	Human Diseases	Cancer: specific types	4	1024	68	8767	0.0588235	0.964906	1
4744	Phototransduction	Organismal Systems	Sensory system	1	1024	27	8767	0.037037	0.965225	1
4950	Maturity onset diabetes of the young	Human Diseases	Endocrine and metabolic disease	1	1024	27	8767	0.037037	0.965225	1
4914	Progesterone-mediated oocyte maturation	Organismal Systems	Endocrine system	6	1024	92	8767	0.0652174	0.965582	1
5031	Amphetamine addiction	Human Diseases	Substance dependence	4	1024	69	8767	0.057971	0.967794	1
4962	Vasopressin-regulated water reabsorption	Organismal Systems	Excretory system	2	1024	44	8767	0.0454545	0.971416	1
62	Fatty acid elongation	Metabolism	Lipid metabolism	1	1024	29	8767	0.0344828	0.972897	1
4726	Serotonergic synapse	Organismal Systems	Nervous system	9	1024	131	8767	0.0687023	0.975823	1
4710	Circadian rhythm	Organismal Systems	Environmental adaptation	1	1024	30	8767	0.0333333	0.976073	1
4114	Oocyte meiosis	Cellular Processes	Cell growth and death	8	1024	121	8767	0.0661157	0.977892	1
4911	Insulin secretion	Organismal Systems	Endocrine system	5	1024	86	8767	0.0581395	0.978364	1
4213	Longevity regulating pathway - multiple species	Organismal Systems	Aging	3	1024	62	8767	0.0483871	0.981168	1
4727	GABAergic synapse	Organismal Systems	Nervous system	5	1024	89	8767	0.0561798	0.98315	1
4721	Synaptic vesicle cycle	Organismal Systems	Nervous system	4	1024	77	8767	0.0519481	0.984072	1
140	Steroid hormone biosynthesis	Metabolism	Lipid metabolism	5	1024	90	8767	0.0555556	0.984511	1
1040	Biosynthesis of unsaturated fatty acids	Metabolism	Lipid metabolism	1	1024	34	8767	0.0294118	0.985469	1
5032	Morphine addiction	Human Diseases	Substance dependence	5	1024	91	8767	0.0549451	0.985767	1
5017	Spinocerebellar ataxia	Human Diseases	Neurodegenerative disease	9	1024	141	8767	0.0638298	0.987984	1
1200	Carbon metabolism	Metabolism	Global and overview maps	7	1024	121	8767	0.0578512	0.990847	1
4728	Dopaminergic synapse	Organismal Systems	Nervous system	8	1024	135	8767	0.0592593	0.992147	1
250	Alanine, aspartate and glutamate metabolism	Metabolism	Amino acid metabolism	1	1024	39	8767	0.025641	0.992212	1
3440	Homologous recombination	Genetic Information Processing	Replication and repair	1	1024	41	8767	0.0243902	0.993933	1
4140	Autophagy - animal	Cellular Processes	Transport and catabolism	8	1024	140	8767	0.0571429	0.994665	1
3420	Nucleotide excision repair	Genetic Information Processing	Replication and repair	1	1024	43	8767	0.0232558	0.995273	1
1212	Fatty acid metabolism	Metabolism	Global and overview maps	2	1024	62	8767	0.0322581	0.995926	1
1230	Biosynthesis of amino acids	Metabolism	Global and overview maps	3	1024	79	8767	0.0379747	0.996525	1
4723	Retrograde endocannabinoid signaling	Organismal Systems	Nervous system	7	1024	141	8767	0.0496454	0.998232	1
3460	Fanconi anemia pathway	Genetic Information Processing	Replication and repair	1	1024	51	8767	0.0196078	0.99826	1
3010	Ribosome	Genetic Information Processing	Translation	7	1024	142	8767	0.0492958	0.998376	1
4742	Taste transduction	Organismal Systems	Sensory system	3	1024	92	8767	0.0326087	0.999098	1
190	Oxidative phosphorylation	Metabolism	Energy metabolism	5	1024	122	8767	0.0409836	0.999131	1
4961	Endocrine and other factor-regulated calcium reabsorption	Organismal Systems	Excretory system	1	1024	61	8767	0.0163934	0.999502	1
3018	RNA degradation	Genetic Information Processing	Folding, sorting and degradation	2	1024	82	8767	0.0243902	0.999571	1
4137	Mitophagy - animal	Cellular Processes	Transport and catabolism	1	1024	68	8767	0.0147059	0.999792	1
5012	Parkinson disease	Human Diseases	Neurodegenerative disease	13	1024	251	8767	0.0517928	0.999891	1
5034	Alcoholism	Human Diseases	Substance dependence	9	1024	205	8767	0.0439024	0.999933	1
5016	Huntington disease	Human Diseases	Neurodegenerative disease	15	1024	289	8767	0.0519031	0.999962	1
5014	Amyotrophic lateral sclerosis	Human Diseases	Neurodegenerative disease	20	1024	355	8767	0.056338	0.999974	1
4714	Thermogenesis	Organismal Systems	Environmental adaptation	9	1024	218	8767	0.0412844	0.999979	1
3040	Spliceosome	Genetic Information Processing	Transcription	1	1024	132	8767	0.00757576	1	1
4740	Olfactory transduction	Organismal Systems	Sensory system	3	1024	1150	8767	0.0026087	1	1
