# Supplementary material for: Electroacupuncture promotes the repair of the damaged spinal cord in mice by mediating neurocan‐perineuronal net
Source: CNS Neurosci Ther. 2023 Nov 10;30(1):e14468. doi: 10.1111/cns.14468 (PMC10805400; doi:10.1111/cns.14468)
Supplement: Supplementary file 1 — Data S1. [file CNS-30-e14468-s001.zip › SCI+ChABC SCI+Veh expressed the KEGG pathway involved in up-regulated genes.xlsx]

## Sheet: Sheet1
KEGG Pathway Term ID	KEGG Pathway Term Desc	KEGG Pathway Term Level1	KEGG Pathway Term Level2	Term Candidate Gene Num	Total Candidate Gene Num	Term Gene Num	Total Gene Num	Rich Ratio	P value	Q value
4080	Neuroactive ligand-receptor interaction	Environmental Information Processing	Signaling molecules and interaction	133	916	376	8767	0.353723	1.69e-40	5.5e-38
4724	Glutamatergic synapse	Organismal Systems	Nervous system	56	916	113	8767	0.495575	5.69e-26	9.28e-24
5033	Nicotine addiction	Human Diseases	Substance dependence	30	916	40	8767	0.75	7.31e-22	7.95e-20
4727	GABAergic synapse	Organismal Systems	Nervous system	45	916	89	8767	0.505618	1.5e-21	1.23e-19
5032	Morphine addiction	Human Diseases	Substance dependence	44	916	91	8767	0.483516	4.17e-20	2.72e-18
4020	Calcium signaling pathway	Environmental Information Processing	Signal transduction	76	916	240	8767	0.316667	6.58e-20	3.57e-18
4024	cAMP signaling pathway	Environmental Information Processing	Signal transduction	69	916	220	8767	0.313636	6.54e-18	3.04e-16
4713	Circadian entrainment	Organismal Systems	Environmental adaptation	43	916	98	8767	0.438776	1.14e-17	4.64e-16
4728	Dopaminergic synapse	Organismal Systems	Nervous system	50	916	135	8767	0.37037	1.33e-16	4.83e-15
4723	Retrograde endocannabinoid signaling	Organismal Systems	Nervous system	51	916	141	8767	0.361702	2.09e-16	6.8e-15
4725	Cholinergic synapse	Organismal Systems	Nervous system	42	916	112	8767	0.375	2.3e-14	6.82e-13
4911	Insulin secretion	Organismal Systems	Endocrine system	36	916	86	8767	0.418605	3.18e-14	8.64e-13
4921	Oxytocin signaling pathway	Organismal Systems	Endocrine system	48	916	153	8767	0.313725	8.06e-13	2.02e-11
4261	Adrenergic signaling in cardiomyocytes	Organismal Systems	Circulatory system	46	916	152	8767	0.302632	1.01e-11	2.34e-10
4726	Serotonergic synapse	Organismal Systems	Nervous system	41	916	131	8767	0.312977	4.21e-11	9.16e-10
5030	Cocaine addiction	Human Diseases	Substance dependence	23	916	48	8767	0.479167	5.05e-11	9.98e-10
4360	Axon guidance	Organismal Systems	Development and regeneration	50	916	181	8767	0.276243	5.21e-11	9.98e-10
5031	Amphetamine addiction	Human Diseases	Substance dependence	28	916	69	8767	0.405797	5.73e-11	1.04e-09
4721	Synaptic vesicle cycle	Organismal Systems	Nervous system	29	916	77	8767	0.376623	2.23e-10	3.82e-09
4720	Long-term potentiation	Organismal Systems	Nervous system	26	916	67	8767	0.38806	8.96e-10	1.46e-08
4742	Taste transduction	Organismal Systems	Sensory system	31	916	92	8767	0.336957	1.35e-09	2.09e-08
4971	Gastric acid secretion	Organismal Systems	Digestive system	27	916	75	8767	0.36	3e-09	4.45e-08
4970	Salivary secretion	Organismal Systems	Digestive system	29	916	86	8767	0.337209	4.5e-09	6.38e-08
4361	Axon regeneration	Organismal Systems	Development and regeneration	30	916	92	8767	0.326087	6e-09	8.15e-08
4925	Aldosterone synthesis and secretion	Organismal Systems	Endocrine system	31	916	102	8767	0.303922	2.22e-08	2.89e-07
4010	MAPK signaling pathway	Environmental Information Processing	Signal transduction	59	916	294	8767	0.20068	4.75e-07	5.96e-06
4929	GnRH secretion	Organismal Systems	Endocrine system	21	916	63	8767	0.333333	7.63e-07	9.21e-06
4540	Gap junction	Cellular Processes	Cellular community - eukaryotes	25	916	86	8767	0.290698	1.29e-06	1.5e-05
5017	Spinocerebellar ataxia	Human Diseases	Neurodegenerative disease	34	916	141	8767	0.241135	2.13e-06	2.39e-05
4730	Long-term depression	Organismal Systems	Nervous system	19	916	60	8767	0.316667	6.06e-06	6.58e-05
5022	Pathways of neurodegeneration - multiple diseases	Human Diseases	Neurodegenerative disease	77	916	458	8767	0.168122	1.27e-05	0.000132
4750	Inflammatory mediator regulation of TRP channels	Organismal Systems	Sensory system	30	916	127	8767	0.23622	1.3e-05	0.000132
250	Alanine, aspartate and glutamate metabolism	Metabolism	Amino acid metabolism	14	916	39	8767	0.358974	2.06e-05	0.000204
4924	Renin secretion	Organismal Systems	Endocrine system	21	916	76	8767	0.276316	2.13e-05	0.000205
5414	Dilated cardiomyopathy	Human Diseases	Cardiovascular disease	24	916	94	8767	0.255319	2.41e-05	0.000225
4260	Cardiac muscle contraction	Organismal Systems	Circulatory system	22	916	83	8767	0.26506	2.79e-05	0.000253
4935	Growth hormone synthesis, secretion and action	Organismal Systems	Endocrine system	27	916	116	8767	0.232759	4.59e-05	0.000404
4270	Vascular smooth muscle contraction	Organismal Systems	Circulatory system	31	916	143	8767	0.216783	5.63e-05	0.000483
4022	cGMP-PKG signaling pathway	Environmental Information Processing	Signal transduction	35	916	173	8767	0.202312	8.67e-05	0.000725
4012	ErbB signaling pathway	Environmental Information Processing	Signal transduction	21	916	84	8767	0.25	0.000107	0.000869
4015	Rap1 signaling pathway	Environmental Information Processing	Signal transduction	40	916	214	8767	0.186916	0.000173	0.00137756
4964	Proximal tubule bicarbonate reclamation	Organismal Systems	Excretory system	9	916	22	8767	0.409091	0.000201	0.00156256
4014	Ras signaling pathway	Environmental Information Processing	Signal transduction	42	916	231	8767	0.181818	0.000226	0.00171276
5412	Arrhythmogenic right ventricular cardiomyopathy	Human Diseases	Cardiovascular disease	19	916	77	8767	0.246753	0.000269	0.00199407
4912	GnRH signaling pathway	Organismal Systems	Endocrine system	21	916	90	8767	0.233333	0.000301	0.00218336
564	Glycerophospholipid metabolism	Metabolism	Lipid metabolism	22	916	97	8767	0.226804	0.000336	0.00237852
4961	Endocrine and other factor-regulated calcium reabsorption	Organismal Systems	Excretory system	16	916	61	8767	0.262295	0.000386	0.00267541
4972	Pancreatic secretion	Organismal Systems	Digestive system	24	916	113	8767	0.212389	0.000518	0.00352018
4114	Oocyte meiosis	Cellular Processes	Cell growth and death	25	916	121	8767	0.206612	0.000618	0.00409782
4745	Phototransduction - fly	Organismal Systems	Sensory system	10	916	30	8767	0.333333	0.000629	0.00409782
4371	Apelin signaling pathway	Environmental Information Processing	Signal transduction	27	916	137	8767	0.19708	0.000825	0.0052759
5410	Hypertrophic cardiomyopathy	Human Diseases	Cardiovascular disease	20	916	91	8767	0.21978	0.000941	0.00589683
4930	Type II diabetes mellitus	Human Diseases	Endocrine and metabolic disease	13	916	48	8767	0.270833	0.000963	0.00592211
5231	Choline metabolism in cancer	Human Diseases	Cancer: overview	21	916	98	8767	0.214286	0.00100391	0.00606067
230	Purine metabolism	Metabolism	Nucleotide metabolism	26	916	133	8767	0.195489	0.00115802	0.00686388
5034	Alcoholism	Human Diseases	Substance dependence	36	916	205	8767	0.17561	0.00119411	0.00695145
4934	Cushing syndrome	Human Diseases	Endocrine and metabolic disease	30	916	162	8767	0.185185	0.00126288	0.00722281
4916	Melanogenesis	Organismal Systems	Endocrine system	21	916	100	8767	0.21	0.00131816	0.00740898
4072	Phospholipase D signaling pathway	Environmental Information Processing	Signal transduction	28	916	149	8767	0.187919	0.00143743	0.00794239
650	Butanoate metabolism	Metabolism	Carbohydrate metabolism	9	916	28	8767	0.321429	0.00156999	0.00853027
4926	Relaxin signaling pathway	Organismal Systems	Endocrine system	25	916	129	8767	0.193798	0.00162217	0.0086693
4070	Phosphatidylinositol signaling system	Environmental Information Processing	Signal transduction	20	916	96	8767	0.208333	0.00188135	0.00989224
4071	Sphingolipid signaling pathway	Environmental Information Processing	Signal transduction	24	916	124	8767	0.193548	0.00202818	0.010495
4922	Glucagon signaling pathway	Organismal Systems	Endocrine system	21	916	104	8767	0.201923	0.00220409	0.0112271
5012	Parkinson disease	Human Diseases	Neurodegenerative disease	41	916	251	8767	0.163347	0.00238203	0.0119468
4927	Cortisol synthesis and secretion	Organismal Systems	Endocrine system	16	916	72	8767	0.222222	0.00261483	0.0129157
4915	Estrogen signaling pathway	Organismal Systems	Endocrine system	25	916	134	8767	0.186567	0.00279263	0.013588
4918	Thyroid hormone synthesis	Organismal Systems	Endocrine system	16	916	74	8767	0.216216	0.0035031	0.0167943
910	Nitrogen metabolism	Metabolism	Energy metabolism	6	916	17	8767	0.352941	0.00575166	0.0271745
4722	Neurotrophin signaling pathway	Organismal Systems	Nervous system	22	916	121	8767	0.181818	0.0066591	0.0310124
62	Fatty acid elongation	Metabolism	Lipid metabolism	8	916	29	8767	0.275862	0.00800862	0.036772
5020	Prion disease	Human Diseases	Neurodegenerative disease	39	916	255	8767	0.152941	0.00925659	0.0408759
534	Glycosaminoglycan biosynthesis - heparan sulfate / heparin	Metabolism	Glycan biosynthesis and metabolism	7	916	24	8767	0.291667	0.00934185	0.0408759
5207	Chemical carcinogenesis - receptor activation	Human Diseases	Cancer: overview	33	916	208	8767	0.158654	0.00936789	0.0408759
4931	Insulin resistance	Human Diseases	Endocrine and metabolic disease	20	916	110	8767	0.181818	0.00940396	0.0408759
4923	Regulation of lipolysis in adipocytes	Organismal Systems	Endocrine system	12	916	56	8767	0.214286	0.0115303	0.0494589
620	Pyruvate metabolism	Metabolism	Carbohydrate metabolism	10	916	44	8767	0.227273	0.0135082	0.0559145
4914	Progesterone-mediated oocyte maturation	Organismal Systems	Endocrine system	17	916	92	8767	0.184783	0.0136069	0.0559145
100	Steroid biosynthesis	Metabolism	Lipid metabolism	6	916	20	8767	0.3	0.0137213	0.0559145
1210	2-Oxocarboxylic acid metabolism	Metabolism	Global and overview maps	6	916	20	8767	0.3	0.0137213	0.0559145
20	Citrate cycle (TCA cycle)	Metabolism	Carbohydrate metabolism	8	916	32	8767	0.25	0.0148247	0.0596647
5010	Alzheimer disease	Human Diseases	Neurodegenerative disease	52	916	370	8767	0.140541	0.0154529	0.0614345
4310	Wnt signaling pathway	Environmental Information Processing	Signal transduction	27	916	169	8767	0.159763	0.0161606	0.0634741
470	D-Amino acid metabolism	Metabolism	Metabolism of other amino acids	3	916	6	8767	0.5	0.0178448	0.0692549
4530	Tight junction	Cellular Processes	Cellular community - eukaryotes	26	916	165	8767	0.157576	0.021189	0.080526
1040	Biosynthesis of unsaturated fatty acids	Metabolism	Lipid metabolism	8	916	34	8767	0.235294	0.021243	0.080526
515	Mannose type O-glycan biosynthesis	Metabolism	Glycan biosynthesis and metabolism	6	916	23	8767	0.26087	0.0272801	0.102222
4910	Insulin signaling pathway	Organismal Systems	Endocrine system	22	916	139	8767	0.158273	0.0307604	0.113953
1230	Biosynthesis of amino acids	Metabolism	Global and overview maps	14	916	79	8767	0.177215	0.0329868	0.120828
4013	MAPK signaling pathway - fly	Environmental Information Processing	Signal transduction	15	916	87	8767	0.172414	0.0348439	0.126213
430	Taurine and hypotaurine metabolism	Metabolism	Metabolism of other amino acids	4	916	13	8767	0.307692	0.0392313	0.140543
1200	Carbon metabolism	Metabolism	Global and overview maps	19	916	121	8767	0.157025	0.0455639	0.161455
220	Arginine biosynthesis	Metabolism	Amino acid metabolism	5	916	20	8767	0.25	0.0505032	0.175536
4978	Mineral absorption	Organismal Systems	Digestive system	10	916	54	8767	0.185185	0.0506147	0.175536
1212	Fatty acid metabolism	Metabolism	Global and overview maps	11	916	62	8767	0.177419	0.0544159	0.186732
5016	Huntington disease	Human Diseases	Neurodegenerative disease	39	916	289	8767	0.134948	0.0559236	0.18824
4744	Phototransduction	Organismal Systems	Sensory system	6	916	27	8767	0.222222	0.0560099	0.18824
1522	Endocrine resistance	Human Diseases	Drug resistance: antineoplastic	15	916	93	8767	0.16129	0.0578067	0.192296
4390	Hippo signaling pathway	Environmental Information Processing	Signal transduction	23	916	157	8767	0.146497	0.0591818	0.194881
4913	Ovarian steroidogenesis	Organismal Systems	Endocrine system	11	916	63	8767	0.174603	0.0599892	0.195565
4920	Adipocytokine signaling pathway	Organismal Systems	Endocrine system	12	916	71	8767	0.169014	0.0627597	0.202571
5142	Chagas disease	Human Diseases	Infectious disease: parasitic	16	916	103	8767	0.15534	0.0679976	0.216795
562	Inositol phosphate metabolism	Metabolism	Carbohydrate metabolism	12	916	72	8767	0.166667	0.0684967	0.216795
4919	Thyroid hormone signaling pathway	Organismal Systems	Endocrine system	18	916	120	8767	0.15	0.0730421	0.228959
51	Fructose and mannose metabolism	Metabolism	Carbohydrate metabolism	7	916	36	8767	0.194444	0.075524	0.234484
5214	Glioma	Human Diseases	Cancer: specific types	12	916	74	8767	0.162162	0.0809654	0.248159
4514	Cell adhesion molecules	Environmental Information Processing	Signaling molecules and interaction	24	916	171	8767	0.140351	0.0814509	0.248159
4962	Vasopressin-regulated water reabsorption	Organismal Systems	Excretory system	8	916	44	8767	0.181818	0.0826966	0.249621
4976	Bile secretion	Organismal Systems	Digestive system	15	916	99	8767	0.151515	0.0894246	0.267453
630	Glyoxylate and dicarboxylate metabolism	Metabolism	Carbohydrate metabolism	6	916	31	8767	0.193548	0.0979713	0.290351
5230	Central carbon metabolism in cancer	Human Diseases	Cancer: overview	11	916	69	8767	0.15942	0.101174	0.297142
4144	Endocytosis	Cellular Processes	Transport and catabolism	35	916	270	8767	0.12963	0.104167	0.301428
311	Penicillin and cephalosporin biosynthesis	Metabolism	Biosynthesis of other secondary metabolites	1	916	1	8767	1	0.104483	0.301428
5143	African trypanosomiasis	Human Diseases	Infectious disease: parasitic	7	916	39	8767	0.179487	0.106435	0.304366
4213	Longevity regulating pathway - multiple species	Organismal Systems	Aging	10	916	62	8767	0.16129	0.107965	0.306057
4810	Regulation of actin cytoskeleton	Cellular Processes	Cell motility	29	916	220	8767	0.131818	0.111398	0.311548
4624	Toll and Imd signaling pathway	Organismal Systems	Immune system	8	916	47	8767	0.170213	0.111813	0.311548
4660	T cell receptor signaling pathway	Organismal Systems	Immune system	15	916	103	8767	0.145631	0.115617	0.319416
4973	Carbohydrate digestion and absorption	Organismal Systems	Digestive system	8	916	48	8767	0.166667	0.122611	0.334533
440	Phosphonate and phosphinate metabolism	Metabolism	Metabolism of other amino acids	2	916	6	8767	0.333333	0.123141	0.334533
601	Glycosphingolipid biosynthesis - lacto and neolacto series	Metabolism	Glycan biosynthesis and metabolism	5	916	26	8767	0.192308	0.128255	0.345238
5014	Amyotrophic lateral sclerosis	Human Diseases	Neurodegenerative disease	44	916	355	8767	0.123944	0.1292	0.345238
5224	Breast cancer	Human Diseases	Cancer: specific types	20	916	147	8767	0.136054	0.131432	0.348349
4062	Chemokine signaling pathway	Organismal Systems	Immune system	25	916	191	8767	0.13089	0.139361	0.366385
4211	Longevity regulating pathway	Organismal Systems	Aging	13	916	90	8767	0.144444	0.142372	0.370851
5226	Gastric cancer	Human Diseases	Cancer: specific types	20	916	149	8767	0.134228	0.144574	0.370851
4917	Prolactin signaling pathway	Organismal Systems	Endocrine system	11	916	74	8767	0.148649	0.145677	0.370851
600	Sphingolipid metabolism	Metabolism	Lipid metabolism	8	916	50	8767	0.16	0.145774	0.370851
4340	Hedgehog signaling pathway	Environmental Information Processing	Signal transduction	9	916	58	8767	0.155172	0.146748	0.370851
4666	Fc gamma R-mediated phagocytosis	Organismal Systems	Immune system	13	916	92	8767	0.141304	0.160345	0.402095
4391	Hippo signaling pathway - fly	Environmental Information Processing	Signal transduction	10	916	69	8767	0.144928	0.179617	0.446987
270	Cysteine and methionine metabolism	Metabolism	Amino acid metabolism	8	916	53	8767	0.150943	0.184159	0.454817
5132	Salmonella infection	Human Diseases	Infectious disease: bacterial	31	916	252	8767	0.123016	0.189916	0.465508
561	Glycerolipid metabolism	Metabolism	Lipid metabolism	9	916	62	8767	0.145161	0.194842	0.474019
4710	Circadian rhythm	Organismal Systems	Environmental adaptation	5	916	30	8767	0.166667	0.198733	0.479409
4960	Aldosterone-regulated sodium reabsorption	Organismal Systems	Excretory system	6	916	38	8767	0.157895	0.200648	0.479409
604	Glycosphingolipid biosynthesis - ganglio series	Metabolism	Glycan biosynthesis and metabolism	3	916	15	8767	0.2	0.201469	0.479409
565	Ether lipid metabolism	Metabolism	Lipid metabolism	7	916	47	8767	0.148936	0.2154	0.505934
5223	Non-small cell lung cancer	Human Diseases	Cancer: specific types	10	916	72	8767	0.138889	0.215721	0.505934
640	Propanoate metabolism	Metabolism	Carbohydrate metabolism	5	916	31	8767	0.16129	0.21811	0.507884
4611	Platelet activation	Organismal Systems	Immune system	16	916	124	8767	0.129032	0.220902	0.510739
603	Glycosphingolipid biosynthesis - globo and isoglobo series	Metabolism	Glycan biosynthesis and metabolism	3	916	16	8767	0.1875	0.230012	0.526491
4928	Parathyroid hormone synthesis, secretion and action	Organismal Systems	Endocrine system	14	916	108	8767	0.12963	0.235031	0.526491
4977	Vitamin digestion and absorption	Organismal Systems	Digestive system	4	916	24	8767	0.166667	0.237628	0.526491
512	Mucin type O-glycan biosynthesis	Metabolism	Glycan biosynthesis and metabolism	5	916	32	8767	0.15625	0.238038	0.526491
4215	Apoptosis - multiple species	Cellular Processes	Cell growth and death	5	916	32	8767	0.15625	0.238038	0.526491
400	Phenylalanine, tyrosine and tryptophan biosynthesis	Metabolism	Amino acid metabolism	2	916	9	8767	0.222222	0.240635	0.526491
750	Vitamin B6 metabolism	Metabolism	Metabolism of cofactors and vitamins	2	916	9	8767	0.222222	0.240635	0.526491
4711	Circadian rhythm - fly	Organismal Systems	Environmental adaptation	2	916	9	8767	0.222222	0.240635	0.526491
4664	Fc epsilon RI signaling pathway	Organismal Systems	Immune system	9	916	66	8767	0.136364	0.248666	0.540434
5213	Endometrial cancer	Human Diseases	Cancer: specific types	8	916	58	8767	0.137931	0.256264	0.553258
30	Pentose phosphate pathway	Metabolism	Carbohydrate metabolism	5	916	33	8767	0.151515	0.258437	0.554279
4320	Dorso-ventral axis formation	Organismal Systems	Development and regeneration	4	916	25	8767	0.16	0.261415	0.556429
10	Glycolysis / Gluconeogenesis	Metabolism	Carbohydrate metabolism	9	916	67	8767	0.134328	0.262853	0.556429
4714	Thermogenesis	Organismal Systems	Environmental adaptation	26	916	218	8767	0.119266	0.264979	0.55731
4212	Longevity regulating pathway - worm	Organismal Systems	Aging	12	916	94	8767	0.12766	0.274733	0.574121
5200	Pathways in cancer	Human Diseases	Cancer: overview	61	916	542	8767	0.112546	0.283486	0.588639
514	Other types of O-glycan biosynthesis	Metabolism	Glycan biosynthesis and metabolism	6	916	43	8767	0.139535	0.290461	0.595173
5120	Epithelial cell signaling in Helicobacter pylori infection	Human Diseases	Infectious disease: bacterial	9	916	69	8767	0.130435	0.291934	0.595173
4550	Signaling pathways regulating pluripotency of stem cells	Cellular Processes	Cellular community - eukaryotes	17	916	140	8767	0.121429	0.292109	0.595173
380	Tryptophan metabolism	Metabolism	Amino acid metabolism	7	916	52	8767	0.134615	0.297968	0.603338
4341	Hedgehog signaling pathway - fly	Environmental Information Processing	Signal transduction	5	916	35	8767	0.142857	0.300335	0.603349
4066	HIF-1 signaling pathway	Environmental Information Processing	Signal transduction	14	916	114	8767	0.122807	0.301675	0.603349
330	Arginine and proline metabolism	Metabolism	Amino acid metabolism	7	916	54	8767	0.12963	0.332779	0.661499
5217	Basal cell carcinoma	Human Diseases	Cancer: specific types	8	916	63	8767	0.126984	0.335395	0.661703
480	Glutathione metabolism	Metabolism	Metabolism of other amino acids	9	916	72	8767	0.125	0.336941	0.661703
5170	Human immunodeficiency virus 1 infection	Human Diseases	Infectious disease: viral	27	916	238	8767	0.113445	0.354128	0.691292
290	Valine, leucine and isoleucine biosynthesis	Metabolism	Amino acid metabolism	1	916	4	8767	0.25	0.356926	0.692606
360	Phenylalanine metabolism	Metabolism	Amino acid metabolism	3	916	21	8767	0.142857	0.378448	0.72573
770	Pantothenate and CoA biosynthesis	Metabolism	Metabolism of cofactors and vitamins	3	916	21	8767	0.142857	0.378448	0.72573
280	Valine, leucine and isoleucine degradation	Metabolism	Amino acid metabolism	7	916	57	8767	0.122807	0.3859	0.735692
4068	FoxO signaling pathway	Environmental Information Processing	Signal transduction	15	916	131	8767	0.114504	0.394116	0.746988
4370	VEGF signaling pathway	Environmental Information Processing	Signal transduction	7	916	58	8767	0.12069	0.403693	0.760716
350	Tyrosine metabolism	Metabolism	Amino acid metabolism	5	916	40	8767	0.125	0.407973	0.764363
5415	Diabetic cardiomyopathy	Human Diseases	Cardiovascular disease	22	916	198	8767	0.111111	0.413182	0.769699
4151	PI3K-Akt signaling pathway	Environmental Information Processing	Signal transduction	39	916	359	8767	0.108635	0.422626	0.782819
410	beta-Alanine metabolism	Metabolism	Metabolism of other amino acids	4	916	32	8767	0.125	0.43342	0.798277
900	Terpenoid backbone biosynthesis	Metabolism	Metabolism of terpenoids and polyketides	3	916	23	8767	0.130435	0.436943	0.800243
5210	Colorectal cancer	Human Diseases	Cancer: specific types	10	916	88	8767	0.113636	0.43958	0.800575
1521	EGFR tyrosine kinase inhibitor resistance	Human Diseases	Drug resistance: antineoplastic	9	916	79	8767	0.113924	0.444846	0.805008
5418	Fluid shear stress and atherosclerosis	Human Diseases	Cardiovascular disease	16	916	145	8767	0.110345	0.448079	0.805008
4975	Fat digestion and absorption	Organismal Systems	Digestive system	5	916	42	8767	0.119048	0.450749	0.805008
5205	Proteoglycans in cancer	Human Diseases	Cancer: overview	22	916	202	8767	0.108911	0.451891	0.805008
4974	Protein digestion and absorption	Organismal Systems	Digestive system	12	916	108	8767	0.111111	0.45655	0.808887
730	Thiamine metabolism	Metabolism	Metabolism of cofactors and vitamins	2	916	15	8767	0.133333	0.474778	0.836635
4933	AGE-RAGE signaling pathway in diabetic complications	Human Diseases	Endocrine and metabolic disease	11	916	101	8767	0.108911	0.489855	0.858006
5163	Human cytomegalovirus infection	Human Diseases	Infectious disease: viral	27	916	254	8767	0.106299	0.492839	0.858006
5417	Lipid and atherosclerosis	Human Diseases	Cardiovascular disease	23	916	216	8767	0.106481	0.494801	0.858006
790	Folate biosynthesis	Metabolism	Metabolism of cofactors and vitamins	3	916	26	8767	0.115385	0.520314	0.897473
5225	Hepatocellular carcinoma	Human Diseases	Cancer: specific types	18	916	173	8767	0.104046	0.544943	0.923301
4950	Maturity onset diabetes of the young	Human Diseases	Endocrine and metabolic disease	3	916	27	8767	0.111111	0.546586	0.923301
4966	Collecting duct acid secretion	Organismal Systems	Excretory system	3	916	27	8767	0.111111	0.546586	0.923301
5100	Bacterial invasion of epithelial cells	Human Diseases	Infectious disease: bacterial	8	916	76	8767	0.105263	0.546617	0.923301
5130	Pathogenic Escherichia coli infection	Human Diseases	Infectious disease: bacterial	21	916	203	8767	0.103448	0.554104	0.931123
4152	AMPK signaling pathway	Environmental Information Processing	Signal transduction	13	916	126	8767	0.103175	0.562815	0.940912
4150	mTOR signaling pathway	Environmental Information Processing	Signal transduction	16	916	156	8767	0.102564	0.570794	0.949381
4940	Type I diabetes mellitus	Human Diseases	Endocrine and metabolic disease	7	916	68	8767	0.102941	0.575403	0.952189
4658	Th1 and Th2 cell differentiation	Organismal Systems	Immune system	9	916	88	8767	0.102273	0.578987	0.953282
61	Fatty acid biosynthesis	Metabolism	Lipid metabolism	2	916	19	8767	0.105263	0.605065	0.980751
1524	Platinum drug resistance	Human Diseases	Drug resistance: antineoplastic	8	916	80	8767	0.1	0.60671	0.980751
5145	Toxoplasmosis	Human Diseases	Infectious disease: parasitic	11	916	110	8767	0.1	0.607946	0.980751
2010	ABC transporters	Environmental Information Processing	Membrane transport	5	916	50	8767	0.1	0.609838	0.980751
4140	Autophagy - animal	Cellular Processes	Transport and catabolism	14	916	140	8767	0.1	0.610713	0.980751
4510	Focal adhesion	Cellular Processes	Cellular community - eukaryotes	20	916	201	8767	0.0995025	0.626975	1
5218	Melanoma	Human Diseases	Cancer: specific types	7	916	72	8767	0.0972222	0.637308	1
71	Fatty acid degradation	Metabolism	Lipid metabolism	5	916	52	8767	0.0961538	0.645232	1
5135	Yersinia infection	Human Diseases	Infectious disease: bacterial	13	916	134	8767	0.0970149	0.654096	1
52	Galactose metabolism	Metabolism	Carbohydrate metabolism	3	916	32	8767	0.09375	0.664335	1
4130	SNARE interactions in vesicular transport	Genetic Information Processing	Folding, sorting and degradation	3	916	33	8767	0.0909091	0.685012	1
500	Starch and sucrose metabolism	Metabolism	Carbohydrate metabolism	3	916	34	8767	0.0882353	0.704723	1
5133	Pertussis	Human Diseases	Infectious disease: bacterial	7	916	77	8767	0.0909091	0.706868	1
4512	ECM-receptor interaction	Environmental Information Processing	Signaling molecules and interaction	8	916	88	8767	0.0909091	0.713228	1
3320	PPAR signaling pathway	Organismal Systems	Endocrine system	8	916	89	8767	0.0898876	0.725099	1
4137	Mitophagy - animal	Cellular Processes	Transport and catabolism	6	916	68	8767	0.0882353	0.727883	1
5211	Renal cell carcinoma	Human Diseases	Cancer: specific types	6	916	68	8767	0.0882353	0.727883	1
5206	MicroRNAs in cancer	Human Diseases	Cancer: overview	15	916	162	8767	0.0925926	0.728603	1
592	alpha-Linolenic acid metabolism	Metabolism	Lipid metabolism	2	916	24	8767	0.0833333	0.731517	1
240	Pyrimidine metabolism	Metabolism	Nucleotide metabolism	5	916	58	8767	0.0862069	0.738668	1
4625	C-type lectin receptor signaling pathway	Organismal Systems	Immune system	10	916	112	8767	0.0892857	0.74626	1
4979	Cholesterol metabolism	Organismal Systems	Digestive system	4	916	49	8767	0.0816327	0.76769	1
510	N-Glycan biosynthesis	Metabolism	Glycan biosynthesis and metabolism	4	916	50	8767	0.08	0.781416	1
4214	Apoptosis - fly	Cellular Processes	Cell growth and death	4	916	50	8767	0.08	0.781416	1
4350	TGF-beta signaling pathway	Environmental Information Processing	Signal transduction	8	916	95	8767	0.0842105	0.789281	1
4392	Hippo signaling pathway - multiple species	Environmental Information Processing	Signal transduction	2	916	27	8767	0.0740741	0.789562	1
5146	Amoebiasis	Human Diseases	Infectious disease: parasitic	9	916	106	8767	0.0849057	0.790933	1
4670	Leukocyte transendothelial migration	Organismal Systems	Immune system	10	916	117	8767	0.0854701	0.793061	1
590	Arachidonic acid metabolism	Metabolism	Lipid metabolism	7	916	85	8767	0.0823529	0.798439	1
260	Glycine, serine and threonine metabolism	Metabolism	Amino acid metabolism	3	916	40	8767	0.075	0.803522	1
513	Various types of N-glycan biosynthesis	Metabolism	Glycan biosynthesis and metabolism	3	916	40	8767	0.075	0.803522	1
760	Nicotinate and nicotinamide metabolism	Metabolism	Metabolism of cofactors and vitamins	3	916	40	8767	0.075	0.803522	1
5110	Vibrio cholerae infection	Human Diseases	Infectious disease: bacterial	4	916	52	8767	0.0769231	0.806929	1
4146	Peroxisome	Cellular Processes	Transport and catabolism	7	916	86	8767	0.0813953	0.808181	1
4932	Non-alcoholic fatty liver disease	Human Diseases	Endocrine and metabolic disease	13	916	152	8767	0.0855263	0.815706	1
3060	Protein export	Genetic Information Processing	Folding, sorting and degradation	2	916	29	8767	0.0689655	0.821838	1
4662	B cell receptor signaling pathway	Organismal Systems	Immune system	6	916	77	8767	0.0779221	0.828994	1
5208	Chemical carcinogenesis - reactive oxygen species	Human Diseases	Cancer: overview	18	916	209	8767	0.0861244	0.839732	1
4210	Apoptosis	Cellular Processes	Cell growth and death	11	916	136	8767	0.0808824	0.854089	1
4136	Autophagy - other	Cellular Processes	Transport and catabolism	2	916	32	8767	0.0625	0.861951	1
120	Primary bile acid biosynthesis	Metabolism	Lipid metabolism	1	916	18	8767	0.0555556	0.863087	1
511	Other glycan degradation	Metabolism	Glycan biosynthesis and metabolism	1	916	18	8767	0.0555556	0.863087	1
5221	Acute myeloid leukemia	Human Diseases	Cancer: specific types	5	916	70	8767	0.0714286	0.868982	1
4659	Th17 cell differentiation	Organismal Systems	Immune system	8	916	105	8767	0.0761905	0.870437	1
4520	Adherens junction	Cellular Processes	Cellular community - eukaryotes	5	916	71	8767	0.0704225	0.876819	1
4936	Alcoholic liver disease	Human Diseases	Endocrine and metabolic disease	11	916	140	8767	0.0785714	0.877988	1
4330	Notch signaling pathway	Environmental Information Processing	Signal transduction	4	916	60	8767	0.0666667	0.885707	1
591	Linoleic acid metabolism	Metabolism	Lipid metabolism	3	916	49	8767	0.0612245	0.898757	1
531	Glycosaminoglycan degradation	Metabolism	Glycan biosynthesis and metabolism	1	916	21	8767	0.047619	0.901749	1
5215	Prostate cancer	Human Diseases	Cancer: specific types	7	916	99	8767	0.0707071	0.904104	1
5235	PD-L1 expression and PD-1 checkpoint pathway in cancer	Human Diseases	Cancer: overview	6	916	88	8767	0.0681818	0.90919	1
4614	Renin-angiotensin system	Organismal Systems	Endocrine system	2	916	37	8767	0.0540541	0.910843	1
5216	Thyroid cancer	Human Diseases	Cancer: specific types	2	916	37	8767	0.0540541	0.910843	1
310	Lysine degradation	Metabolism	Amino acid metabolism	4	916	64	8767	0.0625	0.913355	1
1250	Biosynthesis of nucleotide sugars	Metabolism	Global and overview maps	2	916	38	8767	0.0526316	0.918436	1
3008	Ribosome biogenesis in eukaryotes	Genetic Information Processing	Translation	5	916	78	8767	0.0641026	0.921236	1
983	Drug metabolism - other enzymes	Metabolism	Xenobiotics biodegradation and metabolism	6	916	91	8767	0.0659341	0.924412	1
4657	IL-17 signaling pathway	Organismal Systems	Immune system	6	916	91	8767	0.0659341	0.924412	1
5131	Shigellosis	Human Diseases	Infectious disease: bacterial	20	916	251	8767	0.0796813	0.924855	1
4216	Ferroptosis	Cellular Processes	Cell growth and death	2	916	40	8767	0.05	0.931834	1
4610	Complement and coagulation cascades	Organismal Systems	Immune system	6	916	93	8767	0.0645161	0.933271	1
5167	Kaposi sarcoma-associated herpesvirus infection	Human Diseases	Infectious disease: viral	17	916	222	8767	0.0765766	0.936837	1
3440	Homologous recombination	Genetic Information Processing	Replication and repair	2	916	41	8767	0.0487805	0.937725	1
563	Glycosylphosphatidylinositol (GPI)-anchor biosynthesis	Metabolism	Glycan biosynthesis and metabolism	1	916	26	8767	0.0384615	0.943501	1
982	Drug metabolism - cytochrome P450	Metabolism	Xenobiotics biodegradation and metabolism	4	916	70	8767	0.0571429	0.943712	1
4622	RIG-I-like receptor signaling pathway	Organismal Systems	Immune system	4	916	70	8767	0.0571429	0.943712	1
5152	Tuberculosis	Human Diseases	Infectious disease: bacterial	13	916	180	8767	0.0722222	0.946004	1
190	Oxidative phosphorylation	Metabolism	Energy metabolism	8	916	122	8767	0.0655738	0.949094	1
980	Metabolism of xenobiotics by cytochrome P450	Metabolism	Xenobiotics biodegradation and metabolism	4	916	72	8767	0.0555556	0.951438	1
4115	p53 signaling pathway	Cellular Processes	Cell growth and death	4	916	72	8767	0.0555556	0.951438	1
4620	Toll-like receptor signaling pathway	Organismal Systems	Immune system	6	916	99	8767	0.0606061	0.954579	1
4380	Osteoclast differentiation	Organismal Systems	Development and regeneration	8	916	124	8767	0.0645161	0.954748	1
4141	Protein processing in endoplasmic reticulum	Genetic Information Processing	Folding, sorting and degradation	12	916	172	8767	0.0697674	0.954981	1
4650	Natural killer cell mediated cytotoxicity	Organismal Systems	Immune system	7	916	112	8767	0.0625	0.95575	1
1523	Antifolate resistance	Human Diseases	Drug resistance: antineoplastic	1	916	29	8767	0.0344828	0.959468	1
5161	Hepatitis B	Human Diseases	Infectious disease: viral	11	916	163	8767	0.0674847	0.961216	1
5165	Human papillomavirus infection	Human Diseases	Infectious disease: viral	28	916	358	8767	0.0782123	0.963962	1
5212	Pancreatic cancer	Human Diseases	Cancer: specific types	4	916	76	8767	0.0526316	0.964046	1
3020	RNA polymerase	Genetic Information Processing	Transcription	1	916	32	8767	0.03125	0.970927	1
4613	Neutrophil extracellular trap formation	Organismal Systems	Immune system	14	916	205	8767	0.0682927	0.972227	1
4061	Viral protein interaction with cytokine and cytokine receptor	Environmental Information Processing	Signaling molecules and interaction	5	916	94	8767	0.0531915	0.974026	1
520	Amino sugar and nucleotide sugar metabolism	Metabolism	Carbohydrate metabolism	2	916	51	8767	0.0392157	0.975297	1
4120	Ubiquitin mediated proteolysis	Genetic Information Processing	Folding, sorting and degradation	9	916	147	8767	0.0612245	0.976026	1
4142	Lysosome	Cellular Processes	Transport and catabolism	8	916	135	8767	0.0592593	0.976926	1
3018	RNA degradation	Genetic Information Processing	Folding, sorting and degradation	4	916	82	8767	0.0487805	0.977371	1
5160	Hepatitis C	Human Diseases	Infectious disease: viral	10	916	161	8767	0.0621118	0.978133	1
5204	Chemical carcinogenesis - DNA adducts	Human Diseases	Cancer: overview	4	916	83	8767	0.0481928	0.979079	1
5166	Human T-cell leukemia virus 1 infection	Human Diseases	Infectious disease: viral	17	916	248	8767	0.0685484	0.981082	1
1240	Biosynthesis of cofactors	Metabolism	Global and overview maps	9	916	151	8767	0.0596026	0.981228	1
5140	Leishmaniasis	Human Diseases	Infectious disease: parasitic	3	916	70	8767	0.0428571	0.981755	1
4668	TNF signaling pathway	Environmental Information Processing	Signal transduction	6	916	113	8767	0.0530973	0.982486	1
3015	mRNA surveillance pathway	Genetic Information Processing	Translation	5	916	101	8767	0.0495049	0.984512	1
5162	Measles	Human Diseases	Infectious disease: viral	8	916	143	8767	0.0559441	0.986217	1
4218	Cellular senescence	Cellular Processes	Cell growth and death	11	916	182	8767	0.0604396	0.9868	1
5220	Chronic myeloid leukemia	Human Diseases	Cancer: specific types	3	916	76	8767	0.0394737	0.989155	1
5219	Bladder cancer	Human Diseases	Cancer: specific types	1	916	41	8767	0.0243902	0.989278	1
5134	Legionellosis	Human Diseases	Infectious disease: bacterial	2	916	60	8767	0.0333333	0.989525	1
4217	Necroptosis	Cellular Processes	Cell growth and death	10	916	174	8767	0.0574713	0.990077	1
4672	Intestinal immune network for IgA production	Organismal Systems	Immune system	1	916	43	8767	0.0232558	0.991411	1
970	Aminoacyl-tRNA biosynthesis	Genetic Information Processing	Translation	1	916	44	8767	0.0227273	0.992313	1
4145	Phagosome	Cellular Processes	Transport and catabolism	10	916	180	8767	0.0555556	0.993217	1
3050	Proteasome	Genetic Information Processing	Folding, sorting and degradation	1	916	47	8767	0.0212766	0.994489	1
5416	Viral myocarditis	Human Diseases	Cardiovascular disease	3	916	86	8767	0.0348837	0.995544	1
5323	Rheumatoid arthritis	Human Diseases	Immune disease	3	916	87	8767	0.0344828	0.995928	1
4612	Antigen processing and presentation	Organismal Systems	Immune system	3	916	88	8767	0.0340909	0.996281	1
5222	Small cell lung cancer	Human Diseases	Cancer: specific types	3	916	93	8767	0.0322581	0.997642	1
5169	Epstein-Barr virus infection	Human Diseases	Infectious disease: viral	12	916	228	8767	0.0526316	0.998341	1
4621	NOD-like receptor signaling pathway	Organismal Systems	Immune system	10	916	202	8767	0.0495049	0.99844	1
5202	Transcriptional misregulation in cancer	Human Diseases	Cancer: overview	11	916	216	8767	0.0509259	0.998485	1
5330	Allograft rejection	Human Diseases	Immune disease	1	916	61	8767	0.0163934	0.998836	1
5332	Graft-versus-host disease	Human Diseases	Immune disease	1	916	61	8767	0.0163934	0.998836	1
4623	Cytosolic DNA-sensing pathway	Organismal Systems	Immune system	1	916	63	8767	0.015873	0.999068	1
4060	Cytokine-cytokine receptor interaction	Environmental Information Processing	Signaling molecules and interaction	16	916	291	8767	0.0549828	0.999157	1
4630	JAK-STAT signaling pathway	Environmental Information Processing	Signal transduction	7	916	168	8767	0.0416667	0.999167	1
4110	Cell cycle	Cellular Processes	Cell growth and death	4	916	125	8767	0.032	0.9994	1
140	Steroid hormone biosynthesis	Metabolism	Lipid metabolism	2	916	90	8767	0.0222222	0.999465	1
4640	Hematopoietic cell lineage	Organismal Systems	Immune system	2	916	93	8767	0.0215054	0.999605	1
5322	Systemic lupus erythematosus	Human Diseases	Immune disease	5	916	148	8767	0.0337838	0.999661	1
5320	Autoimmune thyroid disease	Human Diseases	Immune disease	1	916	77	8767	0.012987	0.999804	1
4064	NF-kappa B signaling pathway	Environmental Information Processing	Signal transduction	2	916	105	8767	0.0190476	0.999884	1
5203	Viral carcinogenesis	Human Diseases	Cancer: overview	9	916	227	8767	0.0396476	0.999915	1
5164	Influenza A	Human Diseases	Infectious disease: viral	5	916	169	8767	0.0295858	0.999947	1
3013	Nucleocytoplasmic transport	Genetic Information Processing	Translation	2	916	116	8767	0.0172414	0.999963	1
5150	Staphylococcus aureus infection	Human Diseases	Infectious disease: bacterial	2	916	117	8767	0.017094	0.999966	1
830	Retinol metabolism	Metabolism	Metabolism of cofactors and vitamins	1	916	96	8767	0.0104167	0.999976	1
5171	Coronavirus disease - COVID-19	Human Diseases	Infectious disease: viral	7	916	244	8767	0.0286885	0.999999	1
4740	Olfactory transduction	Organismal Systems	Sensory system	18	916	1150	8767	0.0156522	1	1
5168	Herpes simplex virus 1 infection	Human Diseases	Infectious disease: viral	17	916	453	8767	0.0375276	1	1
