# Supplementary material for: Electroacupuncture promotes the repair of the damaged spinal cord in mice by mediating neurocan‐perineuronal net
Source: CNS Neurosci Ther. 2023 Nov 10;30(1):e14468. doi: 10.1111/cns.14468 (PMC10805400; doi:10.1111/cns.14468)
Supplement: Supplementary file 1 — Data S1. [file CNS-30-e14468-s001.zip › sham+ChABCsham+Veh expressed up-regulated genes involved in the KEGG pathway.xls]

KEGG Pathway Term ID	KEGG Pathway Term Desc	KEGG Pathway Term Level1	KEGG Pathway Term Level2	Term Candidate Gene Num	Total Candidate Gene Num	Term Gene Num	Total Gene Num	Rich Ratio	P value	Q value
5169	Epstein-Barr virus infection	Human Diseases	Infectious disease: viral	106	1543	228	8767	0.464912281	1.73E-24	5.88E-22
4380	Osteoclast differentiation	Organismal Systems	Development and regeneration	68	1543	124	8767	0.548387097	4.30E-21	7.13E-19
4060	Cytokine-cytokine receptor interaction	Environmental Information Processing	Signaling molecules and interaction	118	1543	291	8767	0.405498282	6.31E-21	7.13E-19
4064	NF-kappa B signaling pathway	Environmental Information Processing	Signal transduction	59	1543	105	8767	0.561904762	3.67E-19	3.11E-17
4640	Hematopoietic cell lineage	Organismal Systems	Immune system	54	1543	93	8767	0.580645161	1.58E-18	1.07E-16
4514	Cell adhesion molecules	Environmental Information Processing	Signaling molecules and interaction	79	1543	171	8767	0.461988304	2.59E-18	1.47E-16
4061	Viral protein interaction with cytokine and cytokine receptor	Environmental Information Processing	Signaling molecules and interaction	54	1543	94	8767	0.574468085	3.09E-18	1.49E-16
5144	Malaria	Human Diseases	Infectious disease: parasitic	39	1543	57	8767	0.684210526	2.86E-17	1.21E-15
5140	Leishmaniasis	Human Diseases	Infectious disease: parasitic	44	1543	70	8767	0.628571429	3.56E-17	1.28E-15
5200	Pathways in cancer	Human Diseases	Cancer: overview	173	1543	542	8767	0.319188192	3.78E-17	1.28E-15
4668	TNF signaling pathway	Environmental Information Processing	Signal transduction	59	1543	113	8767	0.522123894	4.15E-17	1.28E-15
4512	ECM-receptor interaction	Environmental Information Processing	Signaling molecules and interaction	50	1543	88	8767	0.568181818	1.05E-16	2.95E-15
5166	Human T-cell leukemia virus 1 infection	Human Diseases	Infectious disease: viral	98	1543	248	8767	0.39516129	1.21E-16	3.14E-15
4621	NOD-like receptor signaling pathway	Organismal Systems	Immune system	85	1543	202	8767	0.420792079	1.62E-16	3.92E-15
4210	Apoptosis	Cellular Processes	Cell growth and death	65	1543	136	8767	0.477941176	3.37E-16	7.22E-15
5167	Kaposi sarcoma-associated herpesvirus infection	Human Diseases	Infectious disease: viral	90	1543	222	8767	0.405405405	3.41E-16	7.22E-15
4659	Th17 cell differentiation	Organismal Systems	Immune system	55	1543	105	8767	0.523809524	4.07E-16	8.12E-15
5145	Toxoplasmosis	Human Diseases	Infectious disease: parasitic	56	1543	110	8767	0.509090909	1.15E-15	2.17E-14
4933	AGE-RAGE signaling pathway in diabetic complications	Human Diseases	Endocrine and metabolic disease	53	1543	101	8767	0.524752475	1.27E-15	2.27E-14
4510	Focal adhesion	Cellular Processes	Cellular community - eukaryotes	83	1543	201	8767	0.412935323	1.40E-15	2.38E-14
5146	Amoebiasis	Human Diseases	Infectious disease: parasitic	54	1543	106	8767	0.509433962	3.62E-15	5.84E-14
5165	Human papillomavirus infection	Human Diseases	Infectious disease: viral	123	1543	358	8767	0.343575419	4.97E-15	7.66E-14
5133	Pertussis	Human Diseases	Infectious disease: bacterial	44	1543	77	8767	0.571428571	5.53E-15	8.16E-14
4145	Phagosome	Cellular Processes	Transport and catabolism	75	1543	180	8767	0.416666667	1.92E-14	2.61E-13
5152	Tuberculosis	Human Diseases	Infectious disease: bacterial	75	1543	180	8767	0.416666667	1.92E-14	2.61E-13
5222	Small cell lung cancer	Human Diseases	Cancer: specific types	48	1543	93	8767	0.516129032	6.55E-14	8.54E-13
4658	Th1 and Th2 cell differentiation	Organismal Systems	Immune system	46	1543	88	8767	0.522727273	1.19E-13	1.49E-12
5164	Influenza A	Human Diseases	Infectious disease: viral	70	1543	169	8767	0.414201183	2.07E-13	2.50E-12
5142	Chagas disease	Human Diseases	Infectious disease: parasitic	50	1543	103	8767	0.485436893	4.32E-13	5.06E-12
4062	Chemokine signaling pathway	Organismal Systems	Immune system	75	1543	191	8767	0.392670157	7.48E-13	8.45E-12
5163	Human cytomegalovirus infection	Human Diseases	Infectious disease: viral	91	1543	254	8767	0.358267717	1.41E-12	1.54E-11
5162	Measles	Human Diseases	Infectious disease: viral	61	1543	143	8767	0.426573427	1.61E-12	1.71E-11
5323	Rheumatoid arthritis	Human Diseases	Immune disease	44	1543	87	8767	0.505747126	1.84E-12	1.89E-11
5132	Salmonella infection	Human Diseases	Infectious disease: bacterial	90	1543	252	8767	0.357142857	2.31E-12	2.30E-11
5417	Lipid and atherosclerosis	Human Diseases	Cardiovascular disease	79	1543	216	8767	0.365740741	1.34E-11	1.30E-10
4612	Antigen processing and presentation	Organismal Systems	Immune system	43	1543	88	8767	0.488636364	1.45E-11	1.36E-10
4151	PI3K-Akt signaling pathway	Environmental Information Processing	Signal transduction	114	1543	359	8767	0.317548747	1.94E-11	1.78E-10
4620	Toll-like receptor signaling pathway	Organismal Systems	Immune system	46	1543	99	8767	0.464646465	2.60E-11	2.32E-10
5321	Inflammatory bowel disease	Human Diseases	Immune disease	34	1543	62	8767	0.548387097	3.37E-11	2.93E-10
5135	Yersinia infection	Human Diseases	Infectious disease: bacterial	56	1543	134	8767	0.417910448	3.56E-11	3.02E-10
4670	Leukocyte transendothelial migration	Organismal Systems	Immune system	51	1543	117	8767	0.435897436	4.19E-11	3.46E-10
5171	Coronavirus disease - COVID-19	Human Diseases	Infectious disease: viral	85	1543	244	8767	0.348360656	4.30E-11	3.47E-10
5206	MicroRNAs in cancer	Human Diseases	Cancer: overview	63	1543	162	8767	0.388888889	8.56E-11	6.75E-10
4662	B cell receptor signaling pathway	Organismal Systems	Immune system	38	1543	77	8767	0.493506494	1.54E-10	1.17E-09
5205	Proteoglycans in cancer	Human Diseases	Cancer: overview	73	1543	202	8767	0.361386139	1.55E-10	1.17E-09
4650	Natural killer cell mediated cytotoxicity	Organismal Systems	Immune system	48	1543	112	8767	0.428571429	3.20E-10	2.36E-09
5161	Hepatitis B	Human Diseases	Infectious disease: viral	62	1543	163	8767	0.380368098	3.53E-10	2.54E-09
5170	Human immunodeficiency virus 1 infection	Human Diseases	Infectious disease: viral	81	1543	238	8767	0.340336134	4.58E-10	3.24E-09
5416	Viral myocarditis	Human Diseases	Cardiovascular disease	40	1543	86	8767	0.465116279	4.99E-10	3.45E-09
5332	Graft-versus-host disease	Human Diseases	Immune disease	32	1543	61	8767	0.524590164	5.89E-10	3.99E-09
4218	Cellular senescence	Cellular Processes	Cell growth and death	66	1543	182	8767	0.362637363	1.01E-09	6.68E-09
4625	C-type lectin receptor signaling pathway	Organismal Systems	Immune system	46	1543	112	8767	0.410714286	3.96E-09	2.58E-08
5134	Legionellosis	Human Diseases	Infectious disease: bacterial	30	1543	60	8767	0.5	8.95E-09	5.65E-08
5203	Viral carcinogenesis	Human Diseases	Cancer: overview	75	1543	227	8767	0.330396476	9.00E-09	5.65E-08
4672	Intestinal immune network for IgA production	Organismal Systems	Immune system	24	1543	43	8767	0.558139535	1.70E-08	1.04E-07
5235	PD-L1 expression and PD-1 checkpoint pathway in cancer	Human Diseases	Cancer: overview	38	1543	88	8767	0.431818182	1.75E-08	1.06E-07
4611	Platelet activation	Organismal Systems	Immune system	48	1543	124	8767	0.387096774	1.81E-08	1.08E-07
5130	Pathogenic Escherichia coli infection	Human Diseases	Infectious disease: bacterial	68	1543	203	8767	0.334975369	2.41E-08	1.41E-07
4115	p53 signaling pathway	Cellular Processes	Cell growth and death	33	1543	72	8767	0.458333333	2.58E-08	1.48E-07
5221	Acute myeloid leukemia	Human Diseases	Cancer: specific types	32	1543	70	8767	0.457142857	4.53E-08	2.56E-07
4657	IL-17 signaling pathway	Organismal Systems	Immune system	38	1543	91	8767	0.417582418	5.24E-08	2.91E-07
5330	Allograft rejection	Human Diseases	Immune disease	29	1543	61	8767	0.475409836	6.65E-08	3.61E-07
5202	Transcriptional misregulation in cancer	Human Diseases	Cancer: overview	70	1543	216	8767	0.324074074	6.77E-08	3.61E-07
4936	Alcoholic liver disease	Human Diseases	Endocrine and metabolic disease	51	1543	140	8767	0.364285714	6.81E-08	3.61E-07
5418	Fluid shear stress and atherosclerosis	Human Diseases	Cardiovascular disease	52	1543	145	8767	0.35862069	9.17E-08	4.78E-07
4610	Complement and coagulation cascades	Organismal Systems	Immune system	38	1543	93	8767	0.408602151	1.05E-07	5.37E-07
4142	Lysosome	Cellular Processes	Transport and catabolism	49	1543	135	8767	0.362962963	1.40E-07	7.09E-07
5131	Shigellosis	Human Diseases	Infectious disease: bacterial	77	1543	251	8767	0.306772908	1.99E-07	9.94E-07
4660	T cell receptor signaling pathway	Organismal Systems	Immune system	40	1543	103	8767	0.388349515	2.50E-07	1.23E-06
5160	Hepatitis C	Human Diseases	Infectious disease: viral	55	1543	161	8767	0.341614907	2.54E-07	1.23E-06
5340	Primary immunodeficiency	Human Diseases	Immune disease	20	1543	36	8767	0.555555556	2.98E-07	1.42E-06
4810	Regulation of actin cytoskeleton	Cellular Processes	Cell motility	68	1543	220	8767	0.309090909	7.61E-07	3.58E-06
4940	Type I diabetes mellitus	Human Diseases	Endocrine and metabolic disease	29	1543	68	8767	0.426470588	1.17E-06	5.44E-06
4630	JAK-STAT signaling pathway	Environmental Information Processing	Signal transduction	55	1543	168	8767	0.327380952	1.20E-06	5.50E-06
4110	Cell cycle	Cellular Processes	Cell growth and death	43	1543	125	8767	0.344	4.15E-06	1.88E-05
4520	Adherens junction	Cellular Processes	Cellular community - eukaryotes	28	1543	71	8767	0.394366197	1.11E-05	4.94E-05
5320	Autoimmune thyroid disease	Human Diseases	Immune disease	29	1543	77	8767	0.376623377	2.20E-05	9.67E-05
5143	African trypanosomiasis	Human Diseases	Infectious disease: parasitic	18	1543	39	8767	0.461538462	3.48E-05	1.51E-04
4010	MAPK signaling pathway	Environmental Information Processing	Signal transduction	79	1543	294	8767	0.268707483	3.73E-05	1.60E-04
4390	Hippo signaling pathway	Environmental Information Processing	Signal transduction	48	1543	157	8767	0.305732484	4.32E-05	1.83E-04
5220	Chronic myeloid leukemia	Human Diseases	Cancer: specific types	28	1543	76	8767	0.368421053	4.82E-05	2.02E-04
4974	Protein digestion and absorption	Organismal Systems	Digestive system	36	1543	108	8767	0.333333333	5.32E-05	2.20E-04
4666	Fc gamma R-mediated phagocytosis	Organismal Systems	Immune system	32	1543	92	8767	0.347826087	5.38E-05	2.20E-04
4926	Relaxin signaling pathway	Organismal Systems	Endocrine system	41	1543	129	8767	0.317829457	5.79E-05	2.34E-04
5412	Arrhythmogenic right ventricular cardiomyopathy	Human Diseases	Cardiovascular disease	28	1543	77	8767	0.363636364	6.33E-05	2.52E-04
5310	Asthma	Human Diseases	Immune disease	13	1543	25	8767	0.52	9.38E-05	3.70E-04
5100	Bacterial invasion of epithelial cells	Human Diseases	Infectious disease: bacterial	27	1543	76	8767	0.355263158	1.34E-04	5.24E-04
5215	Prostate cancer	Human Diseases	Cancer: specific types	32	1543	99	8767	0.323232323	2.58E-04	9.95E-04
4623	Cytosolic DNA-sensing pathway	Organismal Systems	Immune system	23	1543	63	8767	0.365079365	2.61E-04	9.95E-04
4015	Rap1 signaling pathway	Environmental Information Processing	Signal transduction	58	1543	214	8767	0.271028037	3.07E-04	0.001156601
4613	Neutrophil extracellular trap formation	Organismal Systems	Immune system	56	1543	205	8767	0.273170732	3.12E-04	0.001161629
5224	Breast cancer	Human Diseases	Cancer: specific types	43	1543	147	8767	0.292517007	3.15E-04	0.001161923
5150	Staphylococcus aureus infection	Human Diseases	Infectious disease: bacterial	36	1543	117	8767	0.307692308	3.28E-04	0.00119428
5414	Dilated cardiomyopathy	Human Diseases	Cardiovascular disease	30	1543	94	8767	0.319148936	5.07E-04	0.001828232
1523	Antifolate resistance	Human Diseases	Drug resistance: antineoplastic	13	1543	29	8767	0.448275862	6.09E-04	0.002173977
5410	Hypertrophic cardiomyopathy	Human Diseases	Cardiovascular disease	29	1543	91	8767	0.318681319	6.41E-04	0.00226438
5210	Colorectal cancer	Human Diseases	Cancer: specific types	28	1543	88	8767	0.318181818	8.11E-04	0.002835547
4066	HIF-1 signaling pathway	Environmental Information Processing	Signal transduction	34	1543	114	8767	0.298245614	8.84E-04	0.003056476
4931	Insulin resistance	Human Diseases	Endocrine and metabolic disease	33	1543	110	8767	0.3	9.34E-04	0.003199133
4392	Hippo signaling pathway - multiple species	Environmental Information Processing	Signal transduction	12	1543	27	8767	0.444444444	0.001082431	0.003669441
4979	Cholesterol metabolism	Organismal Systems	Digestive system	18	1543	49	8767	0.367346939	0.001093361	0.003669796
5120	Epithelial cell signaling in Helicobacter pylori infection	Human Diseases	Infectious disease: bacterial	23	1543	69	8767	0.333333333	0.001142453	0.003796976
4622	RIG-I-like receptor signaling pathway	Organismal Systems	Immune system	23	1543	70	8767	0.328571429	0.001423343	0.004684595
531	Glycosaminoglycan degradation	Metabolism	Glycan biosynthesis and metabolism	10	1543	21	8767	0.476190476	0.001483531	0.00483574
4215	Apoptosis - multiple species	Cellular Processes	Cell growth and death	13	1543	32	8767	0.40625	0.001853143	0.005983005
1524	Platinum drug resistance	Human Diseases	Drug resistance: antineoplastic	25	1543	80	8767	0.3125	0.002003145	0.006406284
1522	Endocrine resistance	Human Diseases	Drug resistance: antineoplastic	28	1543	93	8767	0.301075269	0.002077774	0.006550776
5212	Pancreatic cancer	Human Diseases	Cancer: specific types	24	1543	76	8767	0.315789474	0.002086973	0.006550776
5216	Thyroid cancer	Human Diseases	Cancer: specific types	14	1543	37	8767	0.378378378	0.002777555	0.008638451
5226	Gastric cancer	Human Diseases	Cancer: specific types	40	1543	149	8767	0.268456376	0.003000951	0.009248385
5168	Herpes simplex virus 1 infection	Human Diseases	Infectious disease: viral	102	1543	453	8767	0.225165563	0.003606999	0.01101597
3030	DNA replication	Genetic Information Processing	Replication and repair	13	1543	35	8767	0.371428571	0.004691688	0.01420073
4722	Neurotrophin signaling pathway	Organismal Systems	Nervous system	33	1543	121	8767	0.272727273	0.005121802	0.01536541
4350	TGF-beta signaling pathway	Environmental Information Processing	Signal transduction	27	1543	95	8767	0.284210526	0.005949453	0.01769179
4371	Apelin signaling pathway	Environmental Information Processing	Signal transduction	36	1543	137	8767	0.262773723	0.006814916	0.02008919
511	Other glycan degradation	Metabolism	Glycan biosynthesis and metabolism	8	1543	18	8767	0.444444444	0.007445092	0.02175764
5322	Systemic lupus erythematosus	Human Diseases	Immune disease	38	1543	148	8767	0.256756757	0.008294923	0.02403401
5213	Endometrial cancer	Human Diseases	Cancer: specific types	18	1543	58	8767	0.310344828	0.008746751	0.02512838
5225	Hepatocellular carcinoma	Human Diseases	Cancer: specific types	43	1543	173	8767	0.248554913	0.009527768	0.02714213
4217	Necroptosis	Cellular Processes	Cell growth and death	43	1543	174	8767	0.247126437	0.01056116	0.02983528
4391	Hippo signaling pathway - fly	Environmental Information Processing	Signal transduction	20	1543	69	8767	0.289855072	0.0132308	0.03706811
4917	Prolactin signaling pathway	Organismal Systems	Endocrine system	21	1543	74	8767	0.283783784	0.01446718	0.04019979
4216	Ferroptosis	Cellular Processes	Cell growth and death	13	1543	40	8767	0.325	0.01622413	0.04471529
4664	Fc epsilon RI signaling pathway	Organismal Systems	Immune system	19	1543	66	8767	0.287878788	0.01668316	0.04560961
3440	Homologous recombination	Genetic Information Processing	Replication and repair	13	1543	41	8767	0.317073171	0.02003238	0.05389664
5219	Bladder cancer	Human Diseases	Cancer: specific types	13	1543	41	8767	0.317073171	0.02003238	0.05389664
520	Amino sugar and nucleotide sugar metabolism	Metabolism	Carbohydrate metabolism	15	1543	51	8767	0.294117647	0.0259871	0.06936714
4330	Notch signaling pathway	Environmental Information Processing	Signal transduction	17	1543	60	8767	0.283333333	0.02653333	0.07027187
4935	Growth hormone synthesis, secretion and action	Organismal Systems	Endocrine system	29	1543	116	8767	0.25	0.02733747	0.07184033
1521	EGFR tyrosine kinase inhibitor resistance	Human Diseases	Drug resistance: antineoplastic	21	1543	79	8767	0.265822785	0.02962213	0.0772454
4920	Adipocytokine signaling pathway	Organismal Systems	Endocrine system	19	1543	71	8767	0.267605634	0.03499332	0.09055523
4071	Sphingolipid signaling pathway	Environmental Information Processing	Signal transduction	30	1543	124	8767	0.241935484	0.03798966	0.09756435
5218	Melanoma	Human Diseases	Cancer: specific types	19	1543	72	8767	0.263888889	0.03996947	0.1011168
5223	Non-small cell lung cancer	Human Diseases	Cancer: specific types	19	1543	72	8767	0.263888889	0.03996947	0.1011168
4919	Thyroid hormone signaling pathway	Organismal Systems	Endocrine system	29	1543	120	8767	0.241666667	0.04135483	0.1038466
52	Galactose metabolism	Metabolism	Carbohydrate metabolism	10	1543	32	8767	0.3125	0.04286975	0.1060792
512	Mucin type O-glycan biosynthesis	Metabolism	Glycan biosynthesis and metabolism	10	1543	32	8767	0.3125	0.04286975	0.1060792
4530	Tight junction	Cellular Processes	Cellular community - eukaryotes	38	1543	165	8767	0.23030303	0.04380053	0.107597
4014	Ras signaling pathway	Environmental Information Processing	Signal transduction	51	1543	231	8767	0.220779221	0.04527055	0.110408
4914	Progesterone-mediated oocyte maturation	Organismal Systems	Endocrine system	23	1543	92	8767	0.25	0.04569926	0.1106575
603	Glycosphingolipid biosynthesis - globo and isoglobo series	Metabolism	Glycan biosynthesis and metabolism	6	1543	16	8767	0.375	0.047746	0.1147936
5214	Glioma	Human Diseases	Cancer: specific types	19	1543	74	8767	0.256756757	0.05143109	0.1220785
4934	Cushing syndrome	Human Diseases	Endocrine and metabolic disease	37	1543	162	8767	0.228395062	0.05149624	0.1220785
5207	Chemical carcinogenesis - receptor activation	Human Diseases	Cancer: overview	46	1543	208	8767	0.221153846	0.05363673	0.1262698
4624	Toll and Imd signaling pathway	Organismal Systems	Immune system	13	1543	47	8767	0.276595745	0.05792412	0.1354226
4310	Wnt signaling pathway	Environmental Information Processing	Signal transduction	38	1543	169	8767	0.224852071	0.06003706	0.1394011
514	Other types of O-glycan biosynthesis	Metabolism	Glycan biosynthesis and metabolism	12	1543	43	8767	0.279069767	0.06300898	0.1453064
480	Glutathione metabolism	Metabolism	Metabolism of other amino acids	18	1543	72	8767	0.25	0.07116859	0.1627215
4068	FoxO signaling pathway	Environmental Information Processing	Signal transduction	30	1543	131	8767	0.229007634	0.07152067	0.1627215
4370	VEGF signaling pathway	Environmental Information Processing	Signal transduction	15	1543	58	8767	0.25862069	0.07352778	0.1661728
5217	Basal cell carcinoma	Human Diseases	Cancer: specific types	16	1543	63	8767	0.253968254	0.07594144	0.170491
4928	Parathyroid hormone synthesis, secretion and action	Organismal Systems	Endocrine system	25	1543	108	8767	0.231481481	0.08453654	0.1885387
4214	Apoptosis - fly	Cellular Processes	Cell growth and death	13	1543	50	8767	0.26	0.08839244	0.1958499
3460	Fanconi anemia pathway	Genetic Information Processing	Replication and repair	13	1543	51	8767	0.254901961	0.1004167	0.2210472
983	Drug metabolism - other enzymes	Metabolism	Xenobiotics biodegradation and metabolism	21	1543	91	8767	0.230769231	0.1096819	0.2398849
532	Glycosaminoglycan biosynthesis - chondroitin sulfate / dermatan sulfate	Metabolism	Glycan biosynthesis and metabolism	6	1543	20	8767	0.3	0.1246652	0.2709071
4550	Signaling pathways regulating pluripotency of stem cells	Cellular Processes	Cellular community - eukaryotes	30	1543	140	8767	0.214285714	0.1391309	0.3004164
760	Nicotinate and nicotinamide metabolism	Metabolism	Metabolism of cofactors and vitamins	10	1543	40	8767	0.25	0.1527332	0.3276997
601	Glycosphingolipid biosynthesis - lacto and neolacto series	Metabolism	Glycan biosynthesis and metabolism	7	1543	26	8767	0.269230769	0.1592949	0.3396287
4750	Inflammatory mediator regulation of TRP channels	Organismal Systems	Sensory system	27	1543	127	8767	0.212598425	0.1646173	0.3487829
4540	Gap junction	Cellular Processes	Cellular community - eukaryotes	19	1543	86	8767	0.220930233	0.1683178	0.3544083
4924	Renin secretion	Organismal Systems	Endocrine system	17	1543	76	8767	0.223684211	0.1711457	0.3581382
4072	Phospholipase D signaling pathway	Environmental Information Processing	Signal transduction	31	1543	149	8767	0.208053691	0.1758196	0.3638067
660	C5-Branched dibasic acid metabolism	Metabolism	Carbohydrate metabolism	1	1543	1	8767	1	0.1760009	0.3638067
5415	Diabetic cardiomyopathy	Human Diseases	Cardiovascular disease	40	1543	198	8767	0.202020202	0.1886755	0.3876424
860	Porphyrin metabolism	Metabolism	Metabolism of cofactors and vitamins	10	1543	42	8767	0.238095238	0.1924333	0.3929813
4144	Endocytosis	Cellular Processes	Transport and catabolism	53	1543	270	8767	0.196296296	0.207785	0.4217911
240	Pyrimidine metabolism	Metabolism	Nucleotide metabolism	13	1543	58	8767	0.224137931	0.2098203	0.4233874
524	Neomycin, kanamycin and gentamicin biosynthesis	Metabolism	Biosynthesis of other secondary metabolites	2	1543	5	8767	0.4	0.2144102	0.4300891
4114	Oocyte meiosis	Cellular Processes	Cell growth and death	25	1543	121	8767	0.20661157	0.2175301	0.4337806
4921	Oxytocin signaling pathway	Organismal Systems	Endocrine system	31	1543	153	8767	0.202614379	0.2193698	0.434891
5230	Central carbon metabolism in cancer	Human Diseases	Cancer: overview	15	1543	69	8767	0.217391304	0.2227982	0.4391197
4912	GnRH signaling pathway	Organismal Systems	Endocrine system	19	1543	90	8767	0.211111111	0.2255822	0.4420368
4978	Mineral absorption	Organismal Systems	Digestive system	12	1543	54	8767	0.222222222	0.2314032	0.4508373
40	Pentose and glucuronate interconversions	Metabolism	Carbohydrate metabolism	8	1543	34	8767	0.235294118	0.2388911	0.4601368
3410	Base excision repair	Genetic Information Processing	Replication and repair	8	1543	34	8767	0.235294118	0.2388911	0.4601368
2010	ABC transporters	Environmental Information Processing	Membrane transport	11	1543	50	8767	0.22	0.2556635	0.4896606
604	Glycosphingolipid biosynthesis - ganglio series	Metabolism	Glycan biosynthesis and metabolism	4	1543	15	8767	0.266666667	0.2638313	0.5024652
4320	Dorso-ventral axis formation	Organismal Systems	Development and regeneration	6	1543	25	8767	0.24	0.269018	0.509481
232	Caffeine metabolism	Metabolism	Biosynthesis of other secondary metabolites	2	1543	6	8767	0.333333333	0.2858282	0.5383098
4916	Melanogenesis	Organismal Systems	Endocrine system	20	1543	100	8767	0.2	0.3007084	0.5632052
5211	Renal cell carcinoma	Human Diseases	Cancer: specific types	14	1543	68	8767	0.205882353	0.3031953	0.5647429
4918	Thyroid hormone synthesis	Organismal Systems	Endocrine system	15	1543	74	8767	0.202702703	0.316322	0.5859735
261	Monobactam biosynthesis	Metabolism	Biosynthesis of other secondary metabolites	1	1543	2	8767	0.5	0.321042	0.591485
4022	cGMP-PKG signaling pathway	Environmental Information Processing	Signal transduction	33	1543	173	8767	0.190751445	0.3332708	0.6106962
4020	Calcium signaling pathway	Environmental Information Processing	Signal transduction	45	1543	240	8767	0.1875	0.3434174	0.6259059
330	Arginine and proline metabolism	Metabolism	Amino acid metabolism	11	1543	54	8767	0.203703704	0.3482597	0.6312095
910	Nitrogen metabolism	Metabolism	Energy metabolism	4	1543	17	8767	0.235294118	0.3500513	0.6312095
4922	Glucagon signaling pathway	Organismal Systems	Endocrine system	20	1543	104	8767	0.192307692	0.3690899	0.6620184
980	Metabolism of xenobiotics by cytochrome P450	Metabolism	Xenobiotics biodegradation and metabolism	14	1543	72	8767	0.194444444	0.3867016	0.6899571
500	Starch and sucrose metabolism	Metabolism	Carbohydrate metabolism	7	1543	34	8767	0.205882353	0.390302	0.692735
4923	Regulation of lipolysis in adipocytes	Organismal Systems	Endocrine system	11	1543	56	8767	0.196428571	0.3965901	0.7002294
4910	Insulin signaling pathway	Organismal Systems	Endocrine system	26	1543	139	8767	0.18705036	0.3994922	0.7016987
4012	ErbB signaling pathway	Environmental Information Processing	Signal transduction	16	1543	84	8767	0.19047619	0.4070211	0.7060336
513	Various types of N-glycan biosynthesis	Metabolism	Glycan biosynthesis and metabolism	8	1543	40	8767	0.2	0.4073437	0.7060336
4915	Estrogen signaling pathway	Organismal Systems	Endocrine system	25	1543	134	8767	0.186567164	0.4082082	0.7060336
4725	Cholinergic synapse	Organismal Systems	Nervous system	21	1543	112	8767	0.1875	0.4121819	0.7092876
534	Glycosaminoglycan biosynthesis - heparan sulfate / heparin	Metabolism	Glycan biosynthesis and metabolism	5	1543	24	8767	0.208333333	0.4186981	0.7168619
740	Riboflavin metabolism	Metabolism	Metabolism of cofactors and vitamins	2	1543	8	8767	0.25	0.424359	0.721195
590	Arachidonic acid metabolism	Metabolism	Lipid metabolism	16	1543	85	8767	0.188235294	0.4269648	0.721195
4932	Non-alcoholic fatty liver disease	Human Diseases	Endocrine and metabolic disease	28	1543	152	8767	0.184210526	0.4276112	0.721195
5110	Vibrio cholerae infection	Human Diseases	Infectious disease: bacterial	10	1543	52	8767	0.192307692	0.4342346	0.7287402
4024	cAMP signaling pathway	Environmental Information Processing	Signal transduction	40	1543	220	8767	0.181818182	0.4372989	0.7302676
4361	Axon regeneration	Organismal Systems	Development and regeneration	17	1543	92	8767	0.184782609	0.4547255	0.7556468
533	Glycosaminoglycan biosynthesis - keratan sulfate	Metabolism	Glycan biosynthesis and metabolism	3	1543	14	8767	0.214285714	0.4584374	0.7580989
4270	Vascular smooth muscle contraction	Organismal Systems	Circulatory system	26	1543	143	8767	0.181818182	0.4615506	0.759542
4930	Type II diabetes mellitus	Human Diseases	Endocrine and metabolic disease	9	1543	48	8767	0.1875	0.4757146	0.7790688
220	Arginine biosynthesis	Metabolism	Amino acid metabolism	4	1543	20	8767	0.2	0.4785099	0.7797345
4976	Bile secretion	Organismal Systems	Digestive system	18	1543	99	8767	0.181818182	0.4807213	0.7797345
790	Folate biosynthesis	Metabolism	Metabolism of cofactors and vitamins	5	1543	26	8767	0.192307692	0.4928284	0.7928556
4730	Long-term depression	Organismal Systems	Nervous system	11	1543	60	8767	0.183333333	0.4934883	0.7928556
3320	PPAR signaling pathway	Organismal Systems	Endocrine system	16	1543	89	8767	0.179775281	0.506389	0.8085144
4927	Cortisol synthesis and secretion	Organismal Systems	Endocrine system	13	1543	72	8767	0.180555556	0.5080046	0.8085144
1250	Biosynthesis of nucleotide sugars	Metabolism	Global and overview maps	7	1543	38	8767	0.184210526	0.5133823	0.8132551
4360	Axon guidance	Organismal Systems	Development and regeneration	32	1543	181	8767	0.17679558	0.5198479	0.8196672
4966	Collecting duct acid secretion	Organismal Systems	Excretory system	5	1543	27	8767	0.185185185	0.5285796	0.8295763
30	Pentose phosphate pathway	Metabolism	Carbohydrate metabolism	6	1543	33	8767	0.181818182	0.5362687	0.8377654
290	Valine, leucine and isoleucine biosynthesis	Metabolism	Amino acid metabolism	1	1543	4	8767	0.25	0.539061	0.8382646
3430	Mismatch repair	Genetic Information Processing	Replication and repair	4	1543	22	8767	0.181818182	0.5584597	0.864465
4913	Ovarian steroidogenesis	Organismal Systems	Endocrine system	11	1543	63	8767	0.174603175	0.5636777	0.8685761
4971	Gastric acid secretion	Organismal Systems	Digestive system	13	1543	75	8767	0.173333333	0.5720233	0.8774475
4013	MAPK signaling pathway - fly	Environmental Information Processing	Signal transduction	15	1543	87	8767	0.172413793	0.5795354	0.8849662
982	Drug metabolism - cytochrome P450	Metabolism	Xenobiotics biodegradation and metabolism	12	1543	70	8767	0.171428571	0.5894788	0.8961135
920	Sulfur metabolism	Metabolism	Energy metabolism	2	1543	11	8767	0.181818182	0.6018768	0.910876
51	Fructose and mannose metabolism	Metabolism	Carbohydrate metabolism	6	1543	36	8767	0.166666667	0.6268128	0.9422811
53	Ascorbate and aldarate metabolism	Metabolism	Carbohydrate metabolism	5	1543	30	8767	0.166666667	0.6281874	0.9422811
4977	Vitamin digestion and absorption	Organismal Systems	Digestive system	4	1543	24	8767	0.166666667	0.6312798	0.9427482
120	Primary bile acid biosynthesis	Metabolism	Lipid metabolism	3	1543	18	8767	0.166666667	0.6375935	0.9480009
4614	Renin-angiotensin system	Organismal Systems	Endocrine system	6	1543	37	8767	0.162162162	0.6546078	0.9690482
230	Purine metabolism	Metabolism	Nucleotide metabolism	22	1543	133	8767	0.165413534	0.6619726	0.97569
5231	Choline metabolism in cancer	Human Diseases	Cancer: overview	16	1543	98	8767	0.163265306	0.6712991	0.9783268
510	N-Glycan biosynthesis	Metabolism	Glycan biosynthesis and metabolism	8	1543	50	8767	0.16	0.674355	0.9783268
600	Sphingolipid metabolism	Metabolism	Lipid metabolism	8	1543	50	8767	0.16	0.674355	0.9783268
670	One carbon pool by folate	Metabolism	Metabolism of cofactors and vitamins	3	1543	19	8767	0.157894737	0.6753052	0.9783268
4929	GnRH secretion	Organismal Systems	Endocrine system	10	1543	63	8767	0.158730159	0.6916325	0.9977167
430	Taurine and hypotaurine metabolism	Metabolism	Metabolism of other amino acids	2	1543	13	8767	0.153846154	0.6953041	0.9987631
100	Steroid biosynthesis	Metabolism	Lipid metabolism	3	1543	20	8767	0.15	0.7100338	1
4130	SNARE interactions in vesicular transport	Genetic Information Processing	Folding, sorting and degradation	5	1543	33	8767	0.151515152	0.7138936	1
4972	Pancreatic secretion	Organismal Systems	Digestive system	18	1543	113	8767	0.159292035	0.7177805	1
5204	Chemical carcinogenesis - DNA adducts	Human Diseases	Cancer: overview	13	1543	83	8767	0.156626506	0.7225605	1
260	Glycine, serine and threonine metabolism	Metabolism	Amino acid metabolism	6	1543	40	8767	0.15	0.7299531	1
4152	AMPK signaling pathway	Environmental Information Processing	Signal transduction	20	1543	126	8767	0.158730159	0.7308049	1
4211	Longevity regulating pathway	Organismal Systems	Aging	14	1543	90	8767	0.155555556	0.73679	1
770	Pantothenate and CoA biosynthesis	Metabolism	Metabolism of cofactors and vitamins	3	1543	21	8767	0.142857143	0.7418275	1
562	Inositol phosphate metabolism	Metabolism	Carbohydrate metabolism	11	1543	72	8767	0.152777778	0.7441541	1
565	Ether lipid metabolism	Metabolism	Lipid metabolism	7	1543	47	8767	0.14893617	0.7444599	1
4973	Carbohydrate digestion and absorption	Organismal Systems	Digestive system	7	1543	48	8767	0.145833333	0.764559	1
5030	Cocaine addiction	Human Diseases	Substance dependence	7	1543	48	8767	0.145833333	0.764559	1
4970	Salivary secretion	Organismal Systems	Digestive system	13	1543	86	8767	0.151162791	0.76931	1
730	Thiamine metabolism	Metabolism	Metabolism of cofactors and vitamins	2	1543	15	8767	0.133333333	0.7698115	1
4975	Fat digestion and absorption	Organismal Systems	Digestive system	6	1543	42	8767	0.142857143	0.7732845	1
4261	Adrenergic signaling in cardiomyocytes	Organismal Systems	Circulatory system	23	1543	152	8767	0.151315789	0.8186528	1
640	Propanoate metabolism	Metabolism	Carbohydrate metabolism	4	1543	31	8767	0.129032258	0.8206379	1
5010	Alzheimer disease	Human Diseases	Neurodegenerative disease	59	1543	370	8767	0.159459459	0.8216277	1
750	Vitamin B6 metabolism	Metabolism	Metabolism of cofactors and vitamins	1	1543	9	8767	0.111111111	0.8250317	1
5208	Chemical carcinogenesis - reactive oxygen species	Human Diseases	Cancer: overview	32	1543	209	8767	0.153110048	0.8341788	1
410	beta-Alanine metabolism	Metabolism	Metabolism of other amino acids	4	1543	32	8767	0.125	0.8397318	1
4720	Long-term potentiation	Organismal Systems	Nervous system	9	1543	67	8767	0.134328358	0.8569688	1
340	Histidine metabolism	Metabolism	Amino acid metabolism	3	1543	26	8767	0.115384615	0.8610327	1
1240	Biosynthesis of cofactors	Metabolism	Global and overview maps	22	1543	151	8767	0.145695364	0.8643089	1
4212	Longevity regulating pathway - worm	Organismal Systems	Aging	13	1543	94	8767	0.138297872	0.8663868	1
4137	Mitophagy - animal	Cellular Processes	Transport and catabolism	9	1543	68	8767	0.132352941	0.8685449	1
61	Fatty acid biosynthesis	Metabolism	Lipid metabolism	2	1543	19	8767	0.105263158	0.8724537	1
561	Glycerolipid metabolism	Metabolism	Lipid metabolism	8	1543	62	8767	0.129032258	0.8763158	1
4213	Longevity regulating pathway - multiple species	Organismal Systems	Aging	8	1543	62	8767	0.129032258	0.8763158	1
4141	Protein processing in endoplasmic reticulum	Genetic Information Processing	Folding, sorting and degradation	25	1543	172	8767	0.145348837	0.8802739	1
4925	Aldosterone synthesis and secretion	Organismal Systems	Endocrine system	14	1543	102	8767	0.137254902	0.8803616	1
3010	Ribosome	Genetic Information Processing	Translation	20	1543	142	8767	0.14084507	0.8913694	1
564	Glycerophospholipid metabolism	Metabolism	Lipid metabolism	13	1543	97	8767	0.134020619	0.89318	1
3420	Nucleotide excision repair	Genetic Information Processing	Replication and repair	5	1543	43	8767	0.11627907	0.8966261	1
310	Lysine degradation	Metabolism	Amino acid metabolism	8	1543	64	8767	0.125	0.8970291	1
4726	Serotonergic synapse	Organismal Systems	Nervous system	18	1543	131	8767	0.13740458	0.9037616	1
4962	Vasopressin-regulated water reabsorption	Organismal Systems	Excretory system	5	1543	44	8767	0.113636364	0.9075799	1
4745	Phototransduction - fly	Organismal Systems	Sensory system	3	1543	30	8767	0.1	0.9184702	1
3450	Non-homologous end-joining	Genetic Information Processing	Replication and repair	1	1543	13	8767	0.076923077	0.9194211	1
515	Mannose type O-glycan biosynthesis	Metabolism	Glycan biosynthesis and metabolism	2	1543	23	8767	0.086956522	0.9313697	1
4070	Phosphatidylinositol signaling system	Environmental Information Processing	Signal transduction	12	1543	96	8767	0.125	0.9323552	1
4150	mTOR signaling pathway	Environmental Information Processing	Signal transduction	21	1543	156	8767	0.134615385	0.934019	1
3050	Proteasome	Genetic Information Processing	Folding, sorting and degradation	5	1543	47	8767	0.106382979	0.9345703	1
592	alpha-Linolenic acid metabolism	Metabolism	Lipid metabolism	2	1543	24	8767	0.083333333	0.9414308	1
4911	Insulin secretion	Organismal Systems	Endocrine system	10	1543	86	8767	0.11627907	0.9519496	1
4728	Dopaminergic synapse	Organismal Systems	Nervous system	17	1543	135	8767	0.125925926	0.9557744	1
450	Selenocompound metabolism	Metabolism	Metabolism of other amino acids	1	1543	17	8767	0.058823529	0.9629052	1
4950	Maturity onset diabetes of the young	Human Diseases	Endocrine and metabolic disease	2	1543	27	8767	0.074074074	0.9638563	1
380	Tryptophan metabolism	Metabolism	Amino acid metabolism	5	1543	52	8767	0.096153846	0.9642257	1
4713	Circadian entrainment	Organismal Systems	Environmental adaptation	11	1543	98	8767	0.112244898	0.9699804	1
4140	Autophagy - animal	Cellular Processes	Transport and catabolism	17	1543	140	8767	0.121428571	0.9704408	1
4724	Glutamatergic synapse	Organismal Systems	Nervous system	13	1543	113	8767	0.115044248	0.9722468	1
62	Fatty acid elongation	Metabolism	Lipid metabolism	2	1543	29	8767	0.068965517	0.9739382	1
3060	Protein export	Genetic Information Processing	Folding, sorting and degradation	2	1543	29	8767	0.068965517	0.9739382	1
5020	Prion disease	Human Diseases	Neurodegenerative disease	34	1543	255	8767	0.133333333	0.9744407	1
1210	2-Oxocarboxylic acid metabolism	Metabolism	Global and overview maps	1	1543	20	8767	0.05	0.9792737	1
630	Glyoxylate and dicarboxylate metabolism	Metabolism	Carbohydrate metabolism	2	1543	31	8767	0.064516129	0.9812759	1
830	Retinol metabolism	Metabolism	Metabolism of cofactors and vitamins	10	1543	96	8767	0.104166667	0.9823035	1
360	Phenylalanine metabolism	Metabolism	Amino acid metabolism	1	1543	21	8767	0.047619048	0.9829299	1
4727	GABAergic synapse	Organismal Systems	Nervous system	9	1543	89	8767	0.101123596	0.9831134	1
4340	Hedgehog signaling pathway	Environmental Information Processing	Signal transduction	5	1543	58	8767	0.086206897	0.9833431	1
10	Glycolysis / Gluconeogenesis	Metabolism	Carbohydrate metabolism	6	1543	67	8767	0.089552239	0.9852127	1
4260	Cardiac muscle contraction	Organismal Systems	Circulatory system	8	1543	83	8767	0.096385542	0.9858458	1
4964	Proximal tubule bicarbonate reclamation	Organismal Systems	Excretory system	1	1543	22	8767	0.045454545	0.9859415	1
5032	Morphine addiction	Human Diseases	Substance dependence	9	1543	91	8767	0.098901099	0.9864371	1
71	Fatty acid degradation	Metabolism	Lipid metabolism	4	1543	52	8767	0.076923077	0.9879523	1
5031	Amphetamine addiction	Human Diseases	Substance dependence	6	1543	69	8767	0.086956522	0.9884972	1
4721	Synaptic vesicle cycle	Organismal Systems	Nervous system	7	1543	77	8767	0.090909091	0.9885198	1
1040	Biosynthesis of unsaturated fatty acids	Metabolism	Lipid metabolism	2	1543	34	8767	0.058823529	0.9886656	1
4961	Endocrine and other factor-regulated calcium reabsorption	Organismal Systems	Excretory system	5	1543	61	8767	0.081967213	0.9887935	1
1212	Fatty acid metabolism	Metabolism	Global and overview maps	5	1543	62	8767	0.080645161	0.990199	1
1230	Biosynthesis of amino acids	Metabolism	Global and overview maps	7	1543	79	8767	0.088607595	0.9910007	1
4960	Aldosterone-regulated sodium reabsorption	Organismal Systems	Excretory system	2	1543	38	8767	0.052631579	0.9942513	1
4744	Phototransduction	Organismal Systems	Sensory system	1	1543	27	8767	0.037037037	0.9946752	1
650	Butanoate metabolism	Metabolism	Carbohydrate metabolism	1	1543	28	8767	0.035714286	0.9956153	1
350	Tyrosine metabolism	Metabolism	Amino acid metabolism	2	1543	40	8767	0.05	0.9959204	1
4146	Peroxisome	Cellular Processes	Transport and catabolism	7	1543	86	8767	0.081395349	0.9962613	1
4723	Retrograde endocannabinoid signaling	Organismal Systems	Nervous system	14	1543	141	8767	0.09929078	0.996391	1
5017	Spinocerebellar ataxia	Human Diseases	Neurodegenerative disease	14	1543	141	8767	0.09929078	0.996391	1
5034	Alcoholism	Human Diseases	Substance dependence	22	1543	205	8767	0.107317073	0.9978695	1
620	Pyruvate metabolism	Metabolism	Carbohydrate metabolism	2	1543	44	8767	0.045454545	0.9979581	1
4080	Neuroactive ligand-receptor interaction	Environmental Information Processing	Signaling molecules and interaction	46	1543	376	8767	0.122340426	0.998553	1
280	Valine, leucine and isoleucine degradation	Metabolism	Amino acid metabolism	3	1543	57	8767	0.052631579	0.9986473	1
4341	Hedgehog signaling pathway - fly	Environmental Information Processing	Signal transduction	1	1543	35	8767	0.028571429	0.9988751	1
591	Linoleic acid metabolism	Metabolism	Lipid metabolism	2	1543	49	8767	0.040816327	0.9991489	1
4120	Ubiquitin mediated proteolysis	Genetic Information Processing	Folding, sorting and degradation	13	1543	147	8767	0.088435374	0.9991971	1
3018	RNA degradation	Genetic Information Processing	Folding, sorting and degradation	5	1543	82	8767	0.06097561	0.9994288	1
250	Alanine, aspartate and glutamate metabolism	Metabolism	Amino acid metabolism	1	1543	39	8767	0.025641026	0.9994833	1
5022	Pathways of neurodegeneration - multiple diseases	Human Diseases	Neurodegenerative disease	56	1543	458	8767	0.122270742	0.9995076	1
270	Cysteine and methionine metabolism	Metabolism	Amino acid metabolism	2	1543	53	8767	0.037735849	0.9995803	1
1200	Carbon metabolism	Metabolism	Global and overview maps	9	1543	121	8767	0.074380165	0.9996466	1
5012	Parkinson disease	Human Diseases	Neurodegenerative disease	25	1543	251	8767	0.099601594	0.9997914	1
140	Steroid hormone biosynthesis	Metabolism	Lipid metabolism	4	1543	90	8767	0.044444444	0.9999658	1
4742	Taste transduction	Organismal Systems	Sensory system	4	1543	92	8767	0.043478261	0.9999753	1
5016	Huntington disease	Human Diseases	Neurodegenerative disease	27	1543	289	8767	0.093425606	0.9999804	1
4714	Thermogenesis	Organismal Systems	Environmental adaptation	17	1543	218	8767	0.077981651	0.9999921	1
3015	mRNA surveillance pathway	Genetic Information Processing	Translation	4	1543	101	8767	0.03960396	0.9999944	1
3008	Ribosome biogenesis in eukaryotes	Genetic Information Processing	Translation	2	1543	78	8767	0.025641026	0.9999954	1
5014	Amyotrophic lateral sclerosis	Human Diseases	Neurodegenerative disease	33	1543	355	8767	0.092957746	0.9999977	1
190	Oxidative phosphorylation	Metabolism	Energy metabolism	5	1543	122	8767	0.040983607	0.9999989	1
3013	Nucleocytoplasmic transport	Genetic Information Processing	Translation	4	1543	116	8767	0.034482759	0.9999996	1
3040	Spliceosome	Genetic Information Processing	Transcription	2	1543	132	8767	0.015151515	1	1
4740	Olfactory transduction	Organismal Systems	Sensory system	2	1543	1150	8767	0.00173913	1	1
