# Supplementary material for: Electroacupuncture promotes the repair of the damaged spinal cord in mice by mediating neurocan‐perineuronal net
Source: CNS Neurosci Ther. 2023 Nov 10;30(1):e14468. doi: 10.1111/cns.14468 (PMC10805400; doi:10.1111/cns.14468)
Supplement: Supplementary file 1 — Data S1. [file CNS-30-e14468-s001.zip › sham+ChABCsham+Veh expressed down-regulated genes involved in the KEGG pathway.xls]

KEGG Pathway Term ID	KEGG Pathway Term Desc	KEGG Pathway Term Level1	KEGG Pathway Term Level2	Term Candidate Gene Num	Total Candidate Gene Num	Term Gene Num	Total Gene Num	Rich Ratio	P value	Q value
4080	Neuroactive ligand-receptor interaction	Environmental Information Processing	Signaling molecules and interaction	92	599	376	8767	0.244680851	7.33E-29	2.26E-26
4724	Glutamatergic synapse	Organismal Systems	Nervous system	41	599	113	8767	0.362831858	4.64E-20	7.10E-18
5033	Nicotine addiction	Human Diseases	Substance dependence	25	599	40	8767	0.625	6.89E-20	7.10E-18
4727	GABAergic synapse	Organismal Systems	Nervous system	34	599	89	8767	0.382022472	1.20E-17	9.29E-16
4713	Circadian entrainment	Organismal Systems	Environmental adaptation	35	599	98	8767	0.357142857	4.84E-17	2.99E-15
4723	Retrograde endocannabinoid signaling	Organismal Systems	Nervous system	41	599	141	8767	0.290780142	4.21E-16	1.87E-14
4020	Calcium signaling pathway	Environmental Information Processing	Signal transduction	55	599	240	8767	0.229166667	4.24E-16	1.87E-14
4728	Dopaminergic synapse	Organismal Systems	Nervous system	38	599	135	8767	0.281481481	1.67E-14	6.46E-13
5031	Amphetamine addiction	Human Diseases	Substance dependence	26	599	69	8767	0.376811594	1.27E-13	4.37E-12
4024	cAMP signaling pathway	Environmental Information Processing	Signal transduction	48	599	220	8767	0.218181818	2.53E-13	7.82E-12
4721	Synaptic vesicle cycle	Organismal Systems	Nervous system	27	599	77	8767	0.350649351	3.30E-13	9.27E-12
4921	Oxytocin signaling pathway	Organismal Systems	Endocrine system	36	599	153	8767	0.235294118	2.75E-11	7.00E-10
5032	Morphine addiction	Human Diseases	Substance dependence	27	599	91	8767	0.296703297	2.95E-11	7.00E-10
4720	Long-term potentiation	Organismal Systems	Nervous system	23	599	67	8767	0.343283582	3.17E-11	7.00E-10
4911	Insulin secretion	Organismal Systems	Endocrine system	26	599	86	8767	0.302325581	4.32E-11	8.89E-10
4261	Adrenergic signaling in cardiomyocytes	Organismal Systems	Circulatory system	35	599	152	8767	0.230263158	9.98E-11	1.93E-09
4725	Cholinergic synapse	Organismal Systems	Nervous system	29	599	112	8767	0.258928571	2.12E-10	3.85E-09
4970	Salivary secretion	Organismal Systems	Digestive system	25	599	86	8767	0.290697674	2.63E-10	4.51E-09
5030	Cocaine addiction	Human Diseases	Substance dependence	18	599	48	8767	0.375	8.64E-10	1.40E-08
4971	Gastric acid secretion	Organismal Systems	Digestive system	20	599	75	8767	0.266666667	8.20E-08	1.27E-06
4361	Axon regeneration	Organismal Systems	Development and regeneration	22	599	92	8767	0.239130435	1.55E-07	2.27E-06
4726	Serotonergic synapse	Organismal Systems	Nervous system	27	599	131	8767	0.20610687	1.68E-07	2.35E-06
4022	cGMP-PKG signaling pathway	Environmental Information Processing	Signal transduction	32	599	173	8767	0.184971098	1.75E-07	2.35E-06
100	Steroid biosynthesis	Metabolism	Lipid metabolism	10	599	20	8767	0.5	2.03E-07	2.62E-06
4961	Endocrine and other factor-regulated calcium reabsorption	Organismal Systems	Excretory system	17	599	61	8767	0.278688525	3.88E-07	4.79E-06
4742	Taste transduction	Organismal Systems	Sensory system	21	599	92	8767	0.22826087	6.82E-07	8.11E-06
4925	Aldosterone synthesis and secretion	Organismal Systems	Endocrine system	22	599	102	8767	0.215686275	1.04E-06	1.19E-05
4730	Long-term depression	Organismal Systems	Nervous system	15	599	60	8767	0.25	8.24E-06	9.09E-05
4260	Cardiac muscle contraction	Organismal Systems	Circulatory system	18	599	83	8767	0.21686747	9.20E-06	9.80E-05
4360	Axon guidance	Organismal Systems	Development and regeneration	29	599	181	8767	0.160220994	1.31E-05	1.34E-04
4010	MAPK signaling pathway	Environmental Information Processing	Signal transduction	40	599	294	8767	0.136054422	1.94E-05	1.93E-04
4750	Inflammatory mediator regulation of TRP channels	Organismal Systems	Sensory system	22	599	127	8767	0.173228346	4.28E-05	4.14E-04
4371	Apelin signaling pathway	Environmental Information Processing	Signal transduction	23	599	137	8767	0.167883212	4.82E-05	4.51E-04
4540	Gap junction	Cellular Processes	Cellular community - eukaryotes	17	599	86	8767	0.197674419	5.76E-05	5.23E-04
4929	GnRH secretion	Organismal Systems	Endocrine system	14	599	63	8767	0.222222222	6.79E-05	6.00E-04
5017	Spinocerebellar ataxia	Human Diseases	Neurodegenerative disease	23	599	141	8767	0.163120567	7.64E-05	6.56E-04
5414	Dilated cardiomyopathy	Human Diseases	Cardiovascular disease	17	599	94	8767	0.180851064	1.82E-04	0.001522759
4014	Ras signaling pathway	Environmental Information Processing	Signal transduction	31	599	231	8767	0.134199134	2.14E-04	0.001743165
5022	Pathways of neurodegeneration - multiple diseases	Human Diseases	Neurodegenerative disease	51	599	458	8767	0.111353712	3.20E-04	0.002536034
4912	GnRH signaling pathway	Organismal Systems	Endocrine system	16	599	90	8767	0.177777778	3.43E-04	0.002651498
4924	Renin secretion	Organismal Systems	Endocrine system	14	599	76	8767	0.184210526	5.47E-04	0.004125041
4070	Phosphatidylinositol signaling system	Environmental Information Processing	Signal transduction	16	599	96	8767	0.166666667	7.23E-04	0.005315569
4935	Growth hormone synthesis, secretion and action	Organismal Systems	Endocrine system	18	599	116	8767	0.155172414	8.31E-04	0.005975058
4114	Oocyte meiosis	Cellular Processes	Cell growth and death	18	599	121	8767	0.148760331	0.001371757	0.009633475
4964	Proximal tubule bicarbonate reclamation	Organismal Systems	Excretory system	6	599	22	8767	0.272727273	0.002876259	0.01975031
4978	Mineral absorption	Organismal Systems	Digestive system	10	599	54	8767	0.185185185	0.003179541	0.02135822
4745	Phototransduction - fly	Organismal Systems	Sensory system	7	599	30	8767	0.233333333	0.003423292	0.02250632
5012	Parkinson disease	Human Diseases	Neurodegenerative disease	29	599	251	8767	0.115537849	0.003613867	0.02314568
900	Terpenoid backbone biosynthesis	Metabolism	Metabolism of terpenoids and polyketides	6	599	23	8767	0.260869565	0.003670351	0.02314568
4972	Pancreatic secretion	Organismal Systems	Digestive system	16	599	113	8767	0.14159292	0.004112448	0.02541493
250	Alanine, aspartate and glutamate metabolism	Metabolism	Amino acid metabolism	8	599	39	8767	0.205128205	0.004207766	0.02549411
4012	ErbB signaling pathway	Environmental Information Processing	Signal transduction	13	599	84	8767	0.154761905	0.004326995	0.02571234
4930	Type II diabetes mellitus	Human Diseases	Endocrine and metabolic disease	9	599	48	8767	0.1875	0.004625731	0.02696888
470	D-Amino acid metabolism	Metabolism	Metabolism of other amino acids	3	599	6	8767	0.5	0.005429584	0.03106929
5412	Arrhythmogenic right ventricular cardiomyopathy	Human Diseases	Cardiovascular disease	12	599	77	8767	0.155844156	0.005673614	0.03179272
4015	Rap1 signaling pathway	Environmental Information Processing	Signal transduction	25	599	214	8767	0.11682243	0.005761787	0.03179272
4072	Phospholipase D signaling pathway	Environmental Information Processing	Signal transduction	19	599	149	8767	0.127516779	0.006048482	0.03278914
5034	Alcoholism	Human Diseases	Substance dependence	24	599	205	8767	0.117073171	0.00656976	0.03457834
4926	Relaxin signaling pathway	Organismal Systems	Endocrine system	17	599	129	8767	0.131782946	0.006602337	0.03457834
4270	Vascular smooth muscle contraction	Organismal Systems	Circulatory system	18	599	143	8767	0.125874126	0.008473241	0.0433911
5410	Hypertrophic cardiomyopathy	Human Diseases	Cardiovascular disease	13	599	91	8767	0.142857143	0.00856588	0.0433911
4962	Vasopressin-regulated water reabsorption	Organismal Systems	Excretory system	8	599	44	8767	0.181818182	0.008976801	0.04473922
4915	Estrogen signaling pathway	Organismal Systems	Endocrine system	17	599	134	8767	0.126865672	0.009589577	0.04703459
4310	Wnt signaling pathway	Environmental Information Processing	Signal transduction	20	599	169	8767	0.118343195	0.01111503	0.05346099
4918	Thyroid hormone synthesis	Organismal Systems	Endocrine system	11	599	74	8767	0.148648649	0.01124584	0.05346099
564	Glycerophospholipid metabolism	Metabolism	Lipid metabolism	13	599	97	8767	0.134020619	0.01434224	0.06714776
5020	Prion disease	Human Diseases	Neurodegenerative disease	27	599	255	8767	0.105882353	0.01498561	0.06911274
5120	Epithelial cell signaling in Helicobacter pylori infection	Human Diseases	Infectious disease: bacterial	10	599	69	8767	0.144927536	0.01806249	0.08207808
512	Mucin type O-glycan biosynthesis	Metabolism	Glycan biosynthesis and metabolism	6	599	32	8767	0.1875	0.01954505	0.08752783
603	Glycosphingolipid biosynthesis - globo and isoglobo series	Metabolism	Glycan biosynthesis and metabolism	4	599	16	8767	0.25	0.0202861	0.08954864
534	Glycosaminoglycan biosynthesis - heparan sulfate / heparin	Metabolism	Glycan biosynthesis and metabolism	5	599	24	8767	0.208333333	0.02100911	0.0901641
4977	Vitamin digestion and absorption	Organismal Systems	Digestive system	5	599	24	8767	0.208333333	0.02100911	0.0901641
5110	Vibrio cholerae infection	Human Diseases	Infectious disease: bacterial	8	599	52	8767	0.153846154	0.02365656	0.1001353
601	Glycosphingolipid biosynthesis - lacto and neolacto series	Metabolism	Glycan biosynthesis and metabolism	5	599	26	8767	0.192307692	0.02906728	0.1213755
4966	Collecting duct acid secretion	Organismal Systems	Excretory system	5	599	27	8767	0.185185185	0.03373589	0.1389919
650	Butanoate metabolism	Metabolism	Carbohydrate metabolism	5	599	28	8767	0.178571429	0.03884396	0.1577754
4916	Melanogenesis	Organismal Systems	Endocrine system	12	599	100	8767	0.12	0.03931621	0.1577754
220	Arginine biosynthesis	Metabolism	Amino acid metabolism	4	599	20	8767	0.2	0.04352654	0.1724321
5207	Chemical carcinogenesis - receptor activation	Human Diseases	Cancer: overview	21	599	208	8767	0.100961538	0.04592398	0.1781633
5010	Alzheimer disease	Human Diseases	Neurodegenerative disease	34	599	370	8767	0.091891892	0.04612643	0.1781633
4914	Progesterone-mediated oocyte maturation	Organismal Systems	Endocrine system	11	599	92	8767	0.119565217	0.04825183	0.1840718
4922	Glucagon signaling pathway	Organismal Systems	Endocrine system	12	599	104	8767	0.115384615	0.05069532	0.1910348
4212	Longevity regulating pathway - worm	Organismal Systems	Aging	11	599	94	8767	0.117021277	0.05491988	0.2044608
1212	Fatty acid metabolism	Metabolism	Global and overview maps	8	599	62	8767	0.129032258	0.05894355	0.2168281
4215	Apoptosis - multiple species	Cellular Processes	Cell growth and death	5	599	32	8767	0.15625	0.06377157	0.2318284
515	Mannose type O-glycan biosynthesis	Metabolism	Glycan biosynthesis and metabolism	4	599	23	8767	0.173913043	0.06778281	0.2384451
311	Penicillin and cephalosporin biosynthesis	Metabolism	Biosynthesis of other secondary metabolites	1	599	1	8767	1	0.0683244	0.2384451
230	Purine metabolism	Metabolism	Nucleotide metabolism	14	599	133	8767	0.105263158	0.06960265	0.2384451
5418	Fluid shear stress and atherosclerosis	Human Diseases	Cardiovascular disease	15	599	145	8767	0.103448276	0.06982911	0.2384451
5231	Choline metabolism in cancer	Human Diseases	Cancer: overview	11	599	98	8767	0.112244898	0.07003318	0.2384451
514	Other types of O-glycan biosynthesis	Metabolism	Glycan biosynthesis and metabolism	6	599	43	8767	0.139534884	0.07022171	0.2384451
1040	Biosynthesis of unsaturated fatty acids	Metabolism	Lipid metabolism	5	599	34	8767	0.147058824	0.07893826	0.2651296
4071	Sphingolipid signaling pathway	Environmental Information Processing	Signal transduction	13	599	124	8767	0.10483871	0.08033034	0.266904
4137	Mitophagy - animal	Cellular Processes	Transport and catabolism	8	599	68	8767	0.117647059	0.0908247	0.298562
4624	Toll and Imd signaling pathway	Organismal Systems	Immune system	6	599	47	8767	0.127659574	0.09877909	0.321292
4973	Carbohydrate digestion and absorption	Organismal Systems	Digestive system	6	599	48	8767	0.125	0.1067516	0.3436067
4744	Phototransduction	Organismal Systems	Sensory system	4	599	27	8767	0.148148148	0.1087687	0.34649
4927	Cortisol synthesis and secretion	Organismal Systems	Endocrine system	8	599	72	8767	0.111111111	0.1166716	0.3678727
750	Vitamin B6 metabolism	Metabolism	Metabolism of cofactors and vitamins	2	599	9	8767	0.222222222	0.1219226	0.3797805
4722	Neurotrophin signaling pathway	Organismal Systems	Nervous system	12	599	121	8767	0.099173554	0.1229063	0.3797805
5214	Glioma	Human Diseases	Cancer: specific types	8	599	74	8767	0.108108108	0.1309278	0.3975091
5014	Amyotrophic lateral sclerosis	Human Diseases	Neurodegenerative disease	30	599	355	8767	0.084507042	0.1312166	0.3975091
62	Fatty acid elongation	Metabolism	Lipid metabolism	4	599	29	8767	0.137931034	0.1325867	0.3977601
5170	Human immunodeficiency virus 1 infection	Human Diseases	Infectious disease: viral	21	599	238	8767	0.088235294	0.1358684	0.4036859
4611	Platelet activation	Organismal Systems	Immune system	12	599	124	8767	0.096774194	0.1397604	0.4112949
270	Cysteine and methionine metabolism	Metabolism	Amino acid metabolism	6	599	53	8767	0.113207547	0.1512768	0.4409861
4910	Insulin signaling pathway	Organismal Systems	Endocrine system	13	599	139	8767	0.09352518	0.1540131	0.4447668
4530	Tight junction	Cellular Processes	Cellular community - eukaryotes	15	599	165	8767	0.090909091	0.1568797	0.4488503
4140	Autophagy - animal	Cellular Processes	Transport and catabolism	13	599	140	8767	0.092857143	0.1598988	0.4532911
4136	Autophagy - other	Cellular Processes	Transport and catabolism	4	599	32	8767	0.125	0.1718292	0.4826838
4666	Fc gamma R-mediated phagocytosis	Organismal Systems	Immune system	9	599	92	8767	0.097826087	0.1756038	0.488843
620	Pyruvate metabolism	Metabolism	Carbohydrate metabolism	5	599	44	8767	0.113636364	0.1792398	0.4945098
4923	Regulation of lipolysis in adipocytes	Organismal Systems	Endocrine system	6	599	56	8767	0.107142857	0.1813764	0.4959762
5016	Huntington disease	Human Diseases	Neurodegenerative disease	24	599	289	8767	0.083044983	0.184704	0.5006451
4928	Parathyroid hormone synthesis, secretion and action	Organismal Systems	Endocrine system	10	599	108	8767	0.092592593	0.2021946	0.5398472
4340	Hedgehog signaling pathway	Environmental Information Processing	Signal transduction	6	599	58	8767	0.103448276	0.2026611	0.5398472
4920	Adipocytokine signaling pathway	Organismal Systems	Endocrine system	7	599	71	8767	0.098591549	0.2097501	0.5539554
4341	Hedgehog signaling pathway - fly	Environmental Information Processing	Signal transduction	4	599	35	8767	0.114285714	0.2145071	0.5617177
480	Glutathione metabolism	Metabolism	Metabolism of other amino acids	7	599	72	8767	0.097222222	0.219774	0.5656855
562	Inositol phosphate metabolism	Metabolism	Carbohydrate metabolism	7	599	72	8767	0.097222222	0.219774	0.5656855
430	Taurine and hypotaurine metabolism	Metabolism	Metabolism of other amino acids	2	599	13	8767	0.153846154	0.2215144	0.5656855
4625	C-type lectin receptor signaling pathway	Organismal Systems	Immune system	10	599	112	8767	0.089285714	0.234429	0.5937587
4913	Ovarian steroidogenesis	Organismal Systems	Endocrine system	6	599	63	8767	0.095238095	0.25936	0.6471644
4960	Aldosterone-regulated sodium reabsorption	Organismal Systems	Excretory system	4	599	38	8767	0.105263158	0.2597035	0.6471644
4660	T cell receptor signaling pathway	Organismal Systems	Immune system	9	599	103	8767	0.087378641	0.2703776	0.6552556
5142	Chagas disease	Human Diseases	Infectious disease: parasitic	9	599	103	8767	0.087378641	0.2703776	0.6552556
4211	Longevity regulating pathway	Organismal Systems	Aging	8	599	90	8767	0.088888889	0.2717379	0.6552556
5133	Pertussis	Human Diseases	Infectious disease: bacterial	7	599	77	8767	0.090909091	0.2721878	0.6552556
604	Glycosphingolipid biosynthesis - ganglio series	Metabolism	Glycan biosynthesis and metabolism	2	599	15	8767	0.133333333	0.2735533	0.6552556
4392	Hippo signaling pathway - multiple species	Environmental Information Processing	Signal transduction	3	599	27	8767	0.111111111	0.2796697	0.6647534
1230	Biosynthesis of amino acids	Metabolism	Global and overview maps	7	599	79	8767	0.088607595	0.2940276	0.6910469
4664	Fc epsilon RI signaling pathway	Organismal Systems	Immune system	6	599	66	8767	0.090909091	0.2952045	0.6910469
4919	Thyroid hormone signaling pathway	Organismal Systems	Endocrine system	10	599	120	8767	0.083333333	0.3038425	0.7056166
5417	Lipid and atherosclerosis	Human Diseases	Cardiovascular disease	17	599	216	8767	0.078703704	0.3069916	0.7056166
330	Arginine and proline metabolism	Metabolism	Amino acid metabolism	5	599	54	8767	0.092592593	0.3082791	0.7056166
1200	Carbon metabolism	Metabolism	Global and overview maps	10	599	121	8767	0.082644628	0.312878	0.7082715
4934	Cushing syndrome	Human Diseases	Endocrine and metabolic disease	13	599	162	8767	0.080246914	0.3140233	0.7082715
4974	Protein digestion and absorption	Organismal Systems	Digestive system	9	599	108	8767	0.083333333	0.3177868	0.7115661
4975	Fat digestion and absorption	Organismal Systems	Digestive system	4	599	42	8767	0.095238095	0.3223292	0.7165448
910	Nitrogen metabolism	Metabolism	Energy metabolism	2	599	17	8767	0.117647059	0.3254373	0.7182866
4931	Insulin resistance	Human Diseases	Endocrine and metabolic disease	9	599	110	8767	0.081818182	0.3372306	0.7390373
440	Phosphonate and phosphinate metabolism	Metabolism	Metabolism of other amino acids	1	599	6	8767	0.166666667	0.3460661	0.7530593
630	Glyoxylate and dicarboxylate metabolism	Metabolism	Carbohydrate metabolism	3	599	31	8767	0.096774194	0.3563069	0.7645752
640	Propanoate metabolism	Metabolism	Carbohydrate metabolism	3	599	31	8767	0.096774194	0.3563069	0.7645752
5132	Salmonella infection	Human Diseases	Infectious disease: bacterial	19	599	252	8767	0.075396825	0.3611369	0.7663906
4370	VEGF signaling pathway	Environmental Information Processing	Signal transduction	5	599	58	8767	0.086206897	0.3634832	0.7663906
4976	Bile secretion	Organismal Systems	Digestive system	8	599	99	8767	0.080808081	0.3645936	0.7663906
980	Metabolism of xenobiotics by cytochrome P450	Metabolism	Xenobiotics biodegradation and metabolism	6	599	72	8767	0.083333333	0.3691957	0.7708208
20	Citrate cycle (TCA cycle)	Metabolism	Carbohydrate metabolism	3	599	32	8767	0.09375	0.3753908	0.7751817
61	Fatty acid biosynthesis	Metabolism	Lipid metabolism	2	599	19	8767	0.105263158	0.3763018	0.7751817
4013	MAPK signaling pathway - fly	Environmental Information Processing	Signal transduction	7	599	87	8767	0.08045977	0.3842442	0.786301
30	Pentose phosphate pathway	Metabolism	Carbohydrate metabolism	3	599	33	8767	0.090909091	0.394358	0.7964485
4130	SNARE interactions in vesicular transport	Genetic Information Processing	Folding, sorting and degradation	3	599	33	8767	0.090909091	0.394358	0.7964485
3320	PPAR signaling pathway	Organismal Systems	Endocrine system	7	599	89	8767	0.078651685	0.4070956	0.8168347
561	Glycerolipid metabolism	Metabolism	Lipid metabolism	5	599	62	8767	0.080645161	0.4188803	0.8297052
4213	Longevity regulating pathway - multiple species	Organismal Systems	Aging	5	599	62	8767	0.080645161	0.4188803	0.8297052
360	Phenylalanine metabolism	Metabolism	Amino acid metabolism	2	599	21	8767	0.095238095	0.4255126	0.8374738
4062	Chemokine signaling pathway	Organismal Systems	Immune system	14	599	191	8767	0.073298429	0.4325728	0.845981
510	N-Glycan biosynthesis	Metabolism	Glycan biosynthesis and metabolism	4	599	50	8767	0.08	0.4485969	0.8663528
2010	ABC transporters	Environmental Information Processing	Membrane transport	4	599	50	8767	0.08	0.4485969	0.8663528
1522	Endocrine resistance	Human Diseases	Drug resistance: antineoplastic	7	599	93	8767	0.075268817	0.4526084	0.8686708
400	Phenylalanine, tyrosine and tryptophan biosynthesis	Metabolism	Amino acid metabolism	1	599	9	8767	0.111111111	0.4712485	0.8886742
4711	Circadian rhythm - fly	Organismal Systems	Environmental adaptation	1	599	9	8767	0.111111111	0.4712485	0.8886742
5163	Human cytomegalovirus infection	Human Diseases	Infectious disease: viral	18	599	254	8767	0.070866142	0.4716588	0.8886742
5143	African trypanosomiasis	Human Diseases	Infectious disease: parasitic	3	599	39	8767	0.076923077	0.5038328	0.9435414
4391	Hippo signaling pathway - fly	Environmental Information Processing	Signal transduction	5	599	69	8767	0.072463768	0.5132066	0.9553063
4320	Dorso-ventral axis formation	Organismal Systems	Development and regeneration	2	599	25	8767	0.08	0.5173221	0.9572008
350	Tyrosine metabolism	Metabolism	Amino acid metabolism	3	599	40	8767	0.075	0.5211069	0.9584645
5200	Pathways in cancer	Human Diseases	Cancer: overview	37	599	542	8767	0.068265683	0.5284437	0.9662077
790	Folate biosynthesis	Metabolism	Metabolism of cofactors and vitamins	2	599	26	8767	0.076923077	0.5387089	0.9791826
4120	Ubiquitin mediated proteolysis	Genetic Information Processing	Folding, sorting and degradation	10	599	147	8767	0.068027211	0.553213	0.9996656
5167	Kaposi sarcoma-associated herpesvirus infection	Human Diseases	Infectious disease: viral	15	599	222	8767	0.067567568	0.5571481	1
4658	Th1 and Th2 cell differentiation	Organismal Systems	Immune system	6	599	88	8767	0.068181818	0.5628916	1
5135	Yersinia infection	Human Diseases	Infectious disease: bacterial	9	599	134	8767	0.067164179	0.5710882	1
4917	Prolactin signaling pathway	Organismal Systems	Endocrine system	5	599	74	8767	0.067567568	0.5765374	1
4144	Endocytosis	Cellular Processes	Transport and catabolism	18	599	270	8767	0.066666667	0.5793817	1
983	Drug metabolism - other enzymes	Metabolism	Xenobiotics biodegradation and metabolism	6	599	91	8767	0.065934066	0.5962381	1
5100	Bacterial invasion of epithelial cells	Human Diseases	Infectious disease: bacterial	5	599	76	8767	0.065789474	0.6006218	1
4710	Circadian rhythm	Organismal Systems	Environmental adaptation	2	599	30	8767	0.066666667	0.617548	1
4380	Osteoclast differentiation	Organismal Systems	Development and regeneration	8	599	124	8767	0.064516129	0.6189572	1
4514	Cell adhesion molecules	Environmental Information Processing	Signaling molecules and interaction	11	599	171	8767	0.064327485	0.6271518	1
565	Ether lipid metabolism	Metabolism	Lipid metabolism	3	599	47	8767	0.063829787	0.632017	1
4714	Thermogenesis	Organismal Systems	Environmental adaptation	14	599	218	8767	0.064220183	0.6354984	1
310	Lysine degradation	Metabolism	Amino acid metabolism	4	599	64	8767	0.0625	0.6452107	1
4810	Regulation of actin cytoskeleton	Cellular Processes	Cell motility	14	599	220	8767	0.063636364	0.6491208	1
410	beta-Alanine metabolism	Metabolism	Metabolism of other amino acids	2	599	32	8767	0.0625	0.6529096	1
730	Thiamine metabolism	Metabolism	Metabolism of cofactors and vitamins	1	599	15	8767	0.066666667	0.6543879	1
4979	Cholesterol metabolism	Organismal Systems	Digestive system	3	599	49	8767	0.06122449	0.6602315	1
600	Sphingolipid metabolism	Metabolism	Lipid metabolism	3	599	50	8767	0.06	0.6737401	1
4214	Apoptosis - fly	Cellular Processes	Cell growth and death	3	599	50	8767	0.06	0.6737401	1
5204	Chemical carcinogenesis - DNA adducts	Human Diseases	Cancer: overview	5	599	83	8767	0.060240964	0.678448	1
10	Glycolysis / Gluconeogenesis	Metabolism	Carbohydrate metabolism	4	599	67	8767	0.059701493	0.6808116	1
500	Starch and sucrose metabolism	Metabolism	Carbohydrate metabolism	2	599	34	8767	0.058823529	0.6856165	1
4940	Type I diabetes mellitus	Human Diseases	Endocrine and metabolic disease	4	599	68	8767	0.058823529	0.6921079	1
5152	Tuberculosis	Human Diseases	Infectious disease: bacterial	11	599	180	8767	0.061111111	0.6937496	1
4933	AGE-RAGE signaling pathway in diabetic complications	Human Diseases	Endocrine and metabolic disease	6	599	101	8767	0.059405941	0.6967227	1
71	Fatty acid degradation	Metabolism	Lipid metabolism	3	599	52	8767	0.057692308	0.6995609	1
380	Tryptophan metabolism	Metabolism	Amino acid metabolism	3	599	52	8767	0.057692308	0.6995609	1
5230	Central carbon metabolism in cancer	Human Diseases	Cancer: overview	4	599	69	8767	0.057971014	0.7031172	1
4146	Peroxisome	Cellular Processes	Transport and catabolism	5	599	86	8767	0.058139535	0.7085222	1
5415	Diabetic cardiomyopathy	Human Diseases	Cardiovascular disease	12	599	198	8767	0.060606061	0.7091799	1
982	Drug metabolism - cytochrome P450	Metabolism	Xenobiotics biodegradation and metabolism	4	599	70	8767	0.057142857	0.7138396	1
51	Fructose and mannose metabolism	Metabolism	Carbohydrate metabolism	2	599	36	8767	0.055555556	0.7157525	1
5323	Rheumatoid arthritis	Human Diseases	Immune disease	5	599	87	8767	0.057471264	0.7180974	1
120	Primary bile acid biosynthesis	Metabolism	Lipid metabolism	1	599	18	8767	0.055555556	0.7206116	1
4659	Th17 cell differentiation	Organismal Systems	Immune system	6	599	105	8767	0.057142857	0.7318792	1
190	Oxidative phosphorylation	Metabolism	Energy metabolism	7	599	122	8767	0.057377049	0.7369288	1
670	One carbon pool by folate	Metabolism	Metabolism of cofactors and vitamins	1	599	19	8767	0.052631579	0.7397399	1
5146	Amoebiasis	Human Diseases	Infectious disease: parasitic	6	599	106	8767	0.056603774	0.7402034	1
4150	mTOR signaling pathway	Environmental Information Processing	Signal transduction	9	599	156	8767	0.057692308	0.7477332	1
280	Valine, leucine and isoleucine degradation	Metabolism	Amino acid metabolism	3	599	57	8767	0.052631579	0.7572596	1
532	Glycosaminoglycan biosynthesis - chondroitin sulfate / dermatan sulfate	Metabolism	Glycan biosynthesis and metabolism	1	599	20	8767	0.05	0.7575606	1
1210	2-Oxocarboxylic acid metabolism	Metabolism	Global and overview maps	1	599	20	8767	0.05	0.7575606	1
260	Glycine, serine and threonine metabolism	Metabolism	Amino acid metabolism	2	599	40	8767	0.05	0.7687586	1
513	Various types of N-glycan biosynthesis	Metabolism	Glycan biosynthesis and metabolism	2	599	40	8767	0.05	0.7687586	1
4216	Ferroptosis	Cellular Processes	Cell growth and death	2	599	40	8767	0.05	0.7687586	1
5145	Toxoplasmosis	Human Diseases	Infectious disease: parasitic	6	599	110	8767	0.054545455	0.7716445	1
531	Glycosaminoglycan degradation	Metabolism	Glycan biosynthesis and metabolism	1	599	21	8767	0.047619048	0.774163	1
770	Pantothenate and CoA biosynthesis	Metabolism	Metabolism of cofactors and vitamins	1	599	21	8767	0.047619048	0.774163	1
5208	Chemical carcinogenesis - reactive oxygen species	Human Diseases	Cancer: overview	12	599	209	8767	0.057416268	0.7751763	1
4350	TGF-beta signaling pathway	Environmental Information Processing	Signal transduction	5	599	95	8767	0.052631579	0.7866459	1
3008	Ribosome biogenesis in eukaryotes	Genetic Information Processing	Translation	4	599	78	8767	0.051282051	0.7894677	1
4668	TNF signaling pathway	Environmental Information Processing	Signal transduction	6	599	113	8767	0.053097345	0.793301	1
4066	HIF-1 signaling pathway	Environmental Information Processing	Signal transduction	6	599	114	8767	0.052631579	0.8001603	1
4068	FoxO signaling pathway	Environmental Information Processing	Signal transduction	7	599	131	8767	0.053435115	0.8003287	1
1524	Platinum drug resistance	Human Diseases	Drug resistance: antineoplastic	4	599	80	8767	0.05	0.8056567	1
4620	Toll-like receptor signaling pathway	Organismal Systems	Immune system	5	599	99	8767	0.050505051	0.8157109	1
592	alpha-Linolenic acid metabolism	Metabolism	Lipid metabolism	1	599	24	8767	0.041666667	0.8174639	1
563	Glycosylphosphatidylinositol (GPI)-anchor biosynthesis	Metabolism	Glycan biosynthesis and metabolism	1	599	26	8767	0.038461538	0.8416202	1
590	Arachidonic acid metabolism	Metabolism	Lipid metabolism	4	599	85	8767	0.047058824	0.8417249	1
4390	Hippo signaling pathway	Environmental Information Processing	Signal transduction	8	599	157	8767	0.050955414	0.8499255	1
4936	Alcoholic liver disease	Human Diseases	Endocrine and metabolic disease	7	599	140	8767	0.05	0.851398	1
5211	Renal cell carcinoma	Human Diseases	Cancer: specific types	3	599	68	8767	0.044117647	0.8527958	1
4512	ECM-receptor interaction	Environmental Information Processing	Signaling molecules and interaction	4	599	88	8767	0.045454545	0.8605435	1
5235	PD-L1 expression and PD-1 checkpoint pathway in cancer	Human Diseases	Cancer: overview	4	599	88	8767	0.045454545	0.8605435	1
4622	RIG-I-like receptor signaling pathway	Organismal Systems	Immune system	3	599	70	8767	0.042857143	0.866126	1
3060	Protein export	Genetic Information Processing	Folding, sorting and degradation	1	599	29	8767	0.034482759	0.8720033	1
5206	MicroRNAs in cancer	Human Diseases	Cancer: overview	8	599	162	8767	0.049382716	0.8724561	1
5166	Human T-cell leukemia virus 1 infection	Human Diseases	Infectious disease: viral	13	599	248	8767	0.052419355	0.8745458	1
4145	Phagosome	Cellular Processes	Transport and catabolism	9	599	180	8767	0.05	0.87502	1
5218	Melanoma	Human Diseases	Cancer: specific types	3	599	72	8767	0.041666667	0.8783822	1
5223	Non-small cell lung cancer	Human Diseases	Cancer: specific types	3	599	72	8767	0.041666667	0.8783822	1
53	Ascorbate and aldarate metabolism	Metabolism	Carbohydrate metabolism	1	599	30	8767	0.033333333	0.8807776	1
4218	Cellular senescence	Cellular Processes	Cell growth and death	9	599	182	8767	0.049450549	0.8827319	1
4650	Natural killer cell mediated cytotoxicity	Organismal Systems	Immune system	5	599	112	8767	0.044642857	0.8888115	1
5130	Pathogenic Escherichia coli infection	Human Diseases	Infectious disease: bacterial	10	599	203	8767	0.049261084	0.8954296	1
5212	Pancreatic cancer	Human Diseases	Cancer: specific types	3	599	76	8767	0.039473684	0.8999426	1
4662	B cell receptor signaling pathway	Organismal Systems	Immune system	3	599	77	8767	0.038961039	0.9047655	1
4142	Lysosome	Cellular Processes	Transport and catabolism	6	599	135	8767	0.044444444	0.907001	1
4670	Leukocyte transendothelial migration	Organismal Systems	Immune system	5	599	117	8767	0.042735043	0.9094355	1
40	Pentose and glucuronate interconversions	Metabolism	Carbohydrate metabolism	1	599	34	8767	0.029411765	0.910266	1
4210	Apoptosis	Cellular Processes	Cell growth and death	6	599	136	8767	0.044117647	0.9105477	1
1521	EGFR tyrosine kinase inhibitor resistance	Human Diseases	Drug resistance: antineoplastic	3	599	79	8767	0.037974684	0.913786	1
240	Pyrimidine metabolism	Metabolism	Nucleotide metabolism	2	599	58	8767	0.034482759	0.9140535	1
4217	Necroptosis	Cellular Processes	Cell growth and death	8	599	174	8767	0.045977011	0.9153934	1
4330	Notch signaling pathway	Environmental Information Processing	Signal transduction	2	599	60	8767	0.033333333	0.9233713	1
4614	Renin-angiotensin system	Organismal Systems	Endocrine system	1	599	37	8767	0.027027027	0.9274949	1
5216	Thyroid cancer	Human Diseases	Cancer: specific types	1	599	37	8767	0.027027027	0.9274949	1
5131	Shigellosis	Human Diseases	Infectious disease: bacterial	12	599	251	8767	0.047808765	0.9305072	1
5202	Transcriptional misregulation in cancer	Human Diseases	Cancer: overview	10	599	216	8767	0.046296296	0.9314219	1
5217	Basal cell carcinoma	Human Diseases	Cancer: specific types	2	599	63	8767	0.031746032	0.935581	1
4510	Focal adhesion	Cellular Processes	Cellular community - eukaryotes	9	599	201	8767	0.044776119	0.9381989	1
4152	AMPK signaling pathway	Environmental Information Processing	Signal transduction	5	599	126	8767	0.03968254	0.9382387	1
5205	Proteoglycans in cancer	Human Diseases	Cancer: overview	9	599	202	8767	0.044554455	0.9403482	1
760	Nicotinate and nicotinamide metabolism	Metabolism	Metabolism of cofactors and vitamins	1	599	40	8767	0.025	0.9414204	1
5224	Breast cancer	Human Diseases	Cancer: specific types	6	599	147	8767	0.040816327	0.9424348	1
5219	Bladder cancer	Human Diseases	Cancer: specific types	1	599	41	8767	0.024390244	0.9454412	1
5210	Colorectal cancer	Human Diseases	Cancer: specific types	3	599	88	8767	0.034090909	0.9454982	1
1240	Biosynthesis of cofactors	Metabolism	Global and overview maps	6	599	151	8767	0.039735099	0.9512352	1
4657	IL-17 signaling pathway	Organismal Systems	Immune system	3	599	91	8767	0.032967033	0.9533924	1
4141	Protein processing in endoplasmic reticulum	Genetic Information Processing	Folding, sorting and degradation	7	599	172	8767	0.040697674	0.9546279	1
5225	Hepatocellular carcinoma	Human Diseases	Cancer: specific types	7	599	173	8767	0.040462428	0.9564104	1
5221	Acute myeloid leukemia	Human Diseases	Cancer: specific types	2	599	70	8767	0.028571429	0.957293	1
4151	PI3K-Akt signaling pathway	Environmental Information Processing	Signal transduction	17	599	359	8767	0.04735376	0.9625902	1
3050	Proteasome	Genetic Information Processing	Folding, sorting and degradation	1	599	47	8767	0.021276596	0.9643959	1
591	Linoleic acid metabolism	Metabolism	Lipid metabolism	1	599	49	8767	0.020408163	0.9691196	1
5161	Hepatitis B	Human Diseases	Infectious disease: viral	6	599	163	8767	0.036809816	0.9708383	1
3015	mRNA surveillance pathway	Genetic Information Processing	Translation	3	599	101	8767	0.02970297	0.972649	1
4932	Non-alcoholic fatty liver disease	Human Diseases	Endocrine and metabolic disease	5	599	152	8767	0.032894737	0.9811939	1
5134	Legionellosis	Human Diseases	Infectious disease: bacterial	1	599	60	8767	0.016666667	0.9858934	1
140	Steroid hormone biosynthesis	Metabolism	Lipid metabolism	2	599	90	8767	0.022222222	0.9872905	1
4550	Signaling pathways regulating pluripotency of stem cells	Cellular Processes	Cellular community - eukaryotes	4	599	140	8767	0.028571429	0.9885217	1
5162	Measles	Human Diseases	Infectious disease: viral	4	599	143	8767	0.027972028	0.9901939	1
830	Retinol metabolism	Metabolism	Metabolism of cofactors and vitamins	2	599	96	8767	0.020833333	0.9912413	1
5226	Gastric cancer	Human Diseases	Cancer: specific types	4	599	149	8767	0.026845638	0.992867	1
5140	Leishmaniasis	Human Diseases	Infectious disease: parasitic	1	599	70	8767	0.014285714	0.9930863	1
4621	NOD-like receptor signaling pathway	Organismal Systems	Immune system	6	599	202	8767	0.02970297	0.9952503	1
5169	Epstein-Barr virus infection	Human Diseases	Infectious disease: viral	7	599	228	8767	0.030701754	0.9961355	1
3018	RNA degradation	Genetic Information Processing	Folding, sorting and degradation	1	599	82	8767	0.012195122	0.9970653	1
5165	Human papillomavirus infection	Human Diseases	Infectious disease: viral	13	599	358	8767	0.036312849	0.9971564	1
5416	Viral myocarditis	Human Diseases	Cardiovascular disease	1	599	86	8767	0.011627907	0.9977951	1
4610	Complement and coagulation cascades	Organismal Systems	Immune system	1	599	93	8767	0.010752688	0.9986635	1
5222	Small cell lung cancer	Human Diseases	Cancer: specific types	1	599	93	8767	0.010752688	0.9986635	1
4061	Viral protein interaction with cytokine and cytokine receptor	Environmental Information Processing	Signaling molecules and interaction	1	599	94	8767	0.010638298	0.9987558	1
5215	Prostate cancer	Human Diseases	Cancer: specific types	1	599	99	8767	0.01010101	0.9991301	1
5160	Hepatitis C	Human Diseases	Infectious disease: viral	3	599	161	8767	0.01863354	0.9991419	1
5322	Systemic lupus erythematosus	Human Diseases	Immune disease	2	599	148	8767	0.013513514	0.9996893	1
4613	Neutrophil extracellular trap formation	Organismal Systems	Immune system	4	599	205	8767	0.019512195	0.9996929	1
3013	Nucleocytoplasmic transport	Genetic Information Processing	Translation	1	599	116	8767	0.00862069	0.9997428	1
5171	Coronavirus disease - COVID-19	Human Diseases	Infectious disease: viral	5	599	244	8767	0.020491803	0.9998557	1
4110	Cell cycle	Cellular Processes	Cell growth and death	1	599	125	8767	0.008	0.9998652	1
5203	Viral carcinogenesis	Human Diseases	Cancer: overview	4	599	227	8767	0.017621145	0.9999165	1
3040	Spliceosome	Genetic Information Processing	Transcription	1	599	132	8767	0.007575758	0.9999185	1
5164	Influenza A	Human Diseases	Infectious disease: viral	2	599	169	8767	0.01183432	0.9999226	1
3010	Ribosome	Genetic Information Processing	Translation	1	599	142	8767	0.007042254	0.9999603	1
4630	JAK-STAT signaling pathway	Environmental Information Processing	Signal transduction	1	599	168	8767	0.005952381	0.9999939	1
5168	Herpes simplex virus 1 infection	Human Diseases	Infectious disease: viral	11	599	453	8767	0.024282561	0.9999954	1
4060	Cytokine-cytokine receptor interaction	Environmental Information Processing	Signaling molecules and interaction	3	599	291	8767	0.010309278	0.9999998	1
4740	Olfactory transduction	Organismal Systems	Sensory system	15	599	1150	8767	0.013043478	1	1
