# Supplementary material for: Electroacupuncture promotes the repair of the damaged spinal cord in mice by mediating neurocan‐perineuronal net
Source: CNS Neurosci Ther. 2023 Nov 10;30(1):e14468. doi: 10.1111/cns.14468 (PMC10805400; doi:10.1111/cns.14468)
Supplement: Supplementary file 1 — Data S1. [file CNS-30-e14468-s001.zip › supplementary table:The expression levels of PNN core proteoglycan gene in the injury epicenter .xls]

## Sheet: supplementary table：The express
Gene ID	Gene Symbol	log2 (SCI+Veh / sham+Veh)	log2 (sham+ChABC / sham+Veh)	log2 (SCI+ChABC / SCI+Veh)	Pvalue (SCI+Veh / sham+Veh)	Pvalue (sham+ChABC / sham+Veh)	Pvalue (SCI+ChABC / SCI+Veh)	Qvalue (SCI+Veh / sham+Veh)	Qvalue (sham+ChABC / sham+Veh)	Qvalue (SCI+ChABC / SCI+Veh)
11595	'Acan'	-1.02065	-0.331202	0.707764	0.000193	0.0129924	0.0102453	0.00044	0.0337163	0.0296697
12032	'Bcan'	-1.02239	-0.851221	0.74476	3.37e-11	3.06e-07	2.01e-08	1.37e-10	3.45e-06	2.96e-07
12950	'Hapln1'	-4.00431	-1.03946	2.05254	2.3e-41	6.14e-05	1.87e-06	6.03e-40	0.000333	1.64e-05
13003	'Vcan'	1.04774	1.23215	-0.144063	1.14e-22	2.59e-12	0.121876	9.33e-22	7.68e-11	0.231809
13004	'Ncan'	-0.762438	0.39473	0.374905	7.83e-05	7.08e-05	0.020697	0.000187	0.000376	0.0539444
15117	'Has2'	2.29055	3.3904	-0.0606627	0.000388	1.44e-09	0.85617	0.000854	2.69e-08	0.930315
15118	'Has3'	-2.85415	-0.913265	1.54373	3.32e-11	2.99e-05	0.00029	1.36e-10	0.000181	0.00139429
21923	'Tnc'	3.21399	3.16389	-0.773612	7.02e-83	7.66e-27	0.00023	8.14e-81	1.92e-24	0.00114174
21960	'Tnr'	-0.57938	0.608673	0.716547	0.000246	4.76e-07	0.00036	0.000555	5.12e-06	0.0016868
330790	'Hapln4'	-3.61778	-0.854676	1.97036	1.37e-27	1.99e-06	3.34e-11	1.55e-26	1.8e-05	1.01e-09
67666	'Hapln3'	1.53753	1.13467	-0.329989	0.00916705	0.0231785	0.346105	0.016853	0.0555317	0.521183
73940	'Hapln2'	-1.09383	-0.153719	0.446857	3.52e-07	0.21827	0.0200698	1.06e-06	0.357332	0.052534
